# Supplementary material for: Characterization of the transcriptional cellular response in midgut tissue of temephos-resistant Aedes aegypti larvae
Source: Parasit Vectors. 2025 May 14;18:174. doi: 10.1186/s13071-025-06675-5 (PMC12076995; doi:10.1186/s13071-025-06675-5)
Supplement: Supplementary file 1 — Supplementary Material 1 [file 13071_2025_6675_MOESM1_ESM.zip]

Archive with 5 entries (5 files):
- Supplementary table 1 Helvecio et al V9.docx
- Supplementary table 2 V9.xlsx
- Supplementary table 3 Helvecio et al V9.docx
- Supplementary table 4 Helvecio et al V9.docx
- Supplementary table 5 V9.xlsx
