# Supplementary material for: Characterization of the transcriptional cellular response in midgut tissue of temephos-resistant Aedes aegypti larvae
Source: Parasit Vectors. 2025 May 14;18:174. doi: 10.1186/s13071-025-06675-5 (PMC12076995; doi:10.1186/s13071-025-06675-5)
Supplement: Supplementary file 1 — Supplementary Material 1 [file 13071_2025_6675_MOESM1_ESM.zip › Supplementary table 2 V9.xlsx]

## Sheet: Metadata DEGs
Supplementary table 2. Differentially expressed genes of Aedes aegypti larvae midgut from the temephos resistant colony (RecR) compared to the susceptible colony (RecL).
Upregulated - genes induced in RecR with absolute value of Log2 Fold Change LFC ≥ 1
Downregulated - genes repressed in RecR with Log2 Fold Change LFC ≤ -1
Full List - Full list of DEGs

## Sheet: Full list of DEGs
Gene ID	Log2FoldChange	Adjusted p- value
AAEL000004	-6.54E-01	0.20
AAEL000006	2.00E-01	0.91
AAEL000008	5.18E-01	0.51
AAEL000010	-3.72E-01	0.43
AAEL000013	-1.04E+14	0.14
AAEL000020	-1.42E-01	0.89
AAEL000025	3.34E-01	0.82
AAEL000032	-2.33E-01	0.63
AAEL000044	1.31E+14	0.00
AAEL000046	-4.12E-01	0.65
AAEL000049	7.49E-01	0.02
AAEL000055	9.98E-02	0.94
AAEL000077	-4.14E-01	0.20
AAEL000080	3.62E-01	0.80
AAEL000081	1.59E-01	0.85
AAEL000084	4.80E-01	0.32
AAEL000088	2.13E-01	0.81
AAEL000090	-2.30E-01	0.60
AAEL000091	-1.43E-02	1.00
AAEL000092	3.38E-01	0.43
AAEL000101	1.31E-01	0.83
AAEL000102	9.14E-02	0.92
AAEL000109	9.58E-02	0.95
AAEL000115	-1.20E-01	0.95
AAEL000118	-4.94E-01	0.60
AAEL000119	4.92E-01	0.09
AAEL000126	1.02E+13	0.00
AAEL000127	7.88E-01	0.00
AAEL000128	4.35E-01	0.34
AAEL000137	9.65E-01	0.01
AAEL000138	1.06E-01	0.92
AAEL000143	8.62E-01	0.00
AAEL000146	9.18E-01	0.22
AAEL000147	-1.03E+14	0.21
AAEL000159	1.92E-01	0.74
AAEL000163	-6.29E-01	0.51
AAEL000164	3.89E-01	0.56
AAEL000172	2.76E-01	0.71
AAEL000173	-1.12E-02	1.00
AAEL000175	-2.36E-01	0.53
AAEL000178	-1.52E-01	0.91
AAEL000179	-1.29E-02	1.00
AAEL000180	-2.34E-01	0.80
AAEL000181	1.59E-01	0.89
AAEL000182	2.05E-01	0.68
AAEL000184	-3.36E-01	0.58
AAEL000185	2.82E-02	0.97
AAEL000186	8.92E-01	0.00
AAEL000191	1.50E-01	0.78
AAEL000193	-4.02E-02	0.98
AAEL000194	2.72E-01	0.56
AAEL000199	-2.58E-01	0.73
AAEL000201	3.07E-01	0.79
AAEL000204	-2.04E-01	0.78
AAEL000208	-1.08E-02	1.00
AAEL000210	9.28E-02	0.93
AAEL000211	-1.36E-02	1.00
AAEL000214	-3.13E-02	0.99
AAEL000215	-4.90E-01	0.66
AAEL000217	-3.33E-01	0.77
AAEL000219	3.37E-01	0.56
AAEL000221	-2.35E-01	0.68
AAEL000226	1.82E-01	0.89
AAEL000227	-4.32E-01	0.64
AAEL000231	-2.51E-01	0.77
AAEL000234	9.89E-02	0.95
AAEL000235	-2.81E-01	0.68
AAEL000240	-2.47E-01	0.75
AAEL000244	3.18E-01	0.58
AAEL000245	-1.56E-01	0.80
AAEL000248	-2.20E-01	0.76
AAEL000255	1.06E+14	0.15
AAEL000257	2.95E-01	0.83
AAEL000258	8.33E-01	0.09
AAEL000269	-3.28E-01	0.40
AAEL000270	2.83E-02	0.99
AAEL000271	3.04E-01	0.84
AAEL000275	-2.49E-01	0.71
AAEL000276	1.94E-01	0.86
AAEL000278	3.06E-01	0.69
AAEL000279	-1.89E-01	0.89
AAEL000281	-3.08E-01	0.84
AAEL000284	4.78E-01	0.65
AAEL000288	-6.85E-01	0.49
AAEL000289	9.64E-01	0.19
AAEL000291	-1.05E-01	0.88
AAEL000293	-1.17E-01	0.91
AAEL000294	-6.44E-01	0.03
AAEL000297	-4.53E-01	0.64
AAEL000301	-5.31E-01	0.20
AAEL000314	1.26E+14	0.00
AAEL000315	3.59E-01	0.66
AAEL000323	-1.07E-01	0.95
AAEL000328	2.11E-02	1.00
AAEL000330	-4.16E-01	0.64
AAEL000343	1.91E-01	0.81
AAEL000362	-7.54E-01	0.43
AAEL000370	-4.12E-01	0.61
AAEL000372	-8.12E-01	0.20
AAEL000378	2.81E-01	0.75
AAEL000385	1.20E-01	0.93
AAEL000386	1.36E-01	0.84
AAEL000388	-1.02E-01	0.89
AAEL000395	-5.62E-02	0.98
AAEL000406	-4.82E-01	0.23
AAEL000407	-9.24E-01	0.14
AAEL000408	-6.65E-02	0.97
AAEL000410	-2.03E-01	0.75
AAEL000412	1.88E-01	0.82
AAEL000415	2.54E-01	0.80
AAEL000417	3.50E-01	0.35
AAEL000418	-3.11E-01	0.74
AAEL000421	-4.25E-01	0.74
AAEL000422	9.34E-02	0.96
AAEL000424	2.38E-01	0.60
AAEL000427	-9.78E-01	0.00
AAEL000428	3.59E-01	0.67
AAEL000431	2.41E-01	0.77
AAEL000433	-2.04E-01	0.88
AAEL000434	5.91E-01	0.29
AAEL000440	1.31E-01	0.88
AAEL000444	-7.17E-01	0.01
AAEL000448	2.27E-01	0.77
AAEL000450	-2.47E-01	0.66
AAEL000451	-4.34E-01	0.64
AAEL000452	-5.35E-02	0.98
AAEL000454	-9.98E-03	1.00
AAEL000458	-1.68E-01	0.81
AAEL000459	7.38E-01	0.32
AAEL000460	-4.50E-02	0.97
AAEL000461	-2.30E-01	0.72
AAEL000465	4.24E-02	0.99
AAEL000467	-9.02E-02	0.95
AAEL000468	-3.22E-01	0.66
AAEL000469	1.68E-01	0.84
AAEL000471	-8.65E-01	0.11
AAEL000475	2.18E-01	0.87
AAEL000478	-6.55E-01	0.34
AAEL000483	4.57E-01	0.65
AAEL000485	1.59E-01	0.79
AAEL000486	-2.09E-01	0.66
AAEL000487	-3.34E-04	1.00
AAEL000505	-7.35E-01	0.46
AAEL000508	7.32E-01	0.36
AAEL000510	9.26E-02	0.94
AAEL000515	7.73E-01	0.07
AAEL000516	5.03E-01	0.18
AAEL000523	-4.47E-01	0.59
AAEL000541	-2.27E-01	0.68
AAEL000549	-4.96E-01	0.27
AAEL000550	7.30E-01	0.35
AAEL000559	-7.17E-01	0.11
AAEL000561	-1.51E-01	0.93
AAEL000562	1.74E-02	1.00
AAEL000564	-2.37E-01	0.65
AAEL000568	2.14E-02	0.99
AAEL000569	-2.25E-01	0.77
AAEL000572	-5.85E-01	0.08
AAEL000574	-3.13E-01	0.58
AAEL000575	3.38E-01	0.50
AAEL000581	5.94E-01	0.10
AAEL000583	1.11E-01	0.94
AAEL000585	5.71E-01	0.50
AAEL000589	-1.76E-01	0.84
AAEL000590	2.96E-02	0.98
AAEL000593	-3.44E-01	0.76
AAEL000594	-5.17E-02	0.98
AAEL000604	-8.53E-01	0.19
AAEL000605	3.67E-01	0.68
AAEL000622	4.83E-01	0.25
AAEL000626	-1.89E-01	0.89
AAEL000629	1.12E-01	0.92
AAEL000634	-3.16E-01	0.54
AAEL000635	-5.81E-01	0.43
AAEL000641	-4.39E-01	0.05
AAEL000643	-5.79E-01	0.57
AAEL000654	1.79E-01	0.76
AAEL000656	4.27E-01	0.71
AAEL000663	-5.53E-01	0.25
AAEL000670	-7.78E-02	0.93
AAEL000672	-8.76E-01	0.24
AAEL000673	-6.10E-01	0.43
AAEL000674	-3.24E-01	0.79
AAEL000677	-1.33E-01	0.93
AAEL000679	2.72E-01	0.79
AAEL000682	-5.38E-01	0.50
AAEL000685	4.06E-01	0.74
AAEL000687	-1.14E-01	0.92
AAEL000703	3.07E-01	0.39
AAEL000706	-2.40E-01	0.61
AAEL000708	-1.02E+14	0.12
AAEL000709	-4.28E-01	0.48
AAEL000713	-7.68E-01	0.07
AAEL000716	-8.20E-01	0.23
AAEL000719	-1.44E-01	0.91
AAEL000722	-3.35E-01	0.78
AAEL000724	2.83E-02	0.99
AAEL000729	-1.84E+14	0.00
AAEL000730	2.02E-01	0.86
AAEL000735	6.76E-01	0.01
AAEL000744	-1.12E+13	0.00
AAEL000746	4.93E-01	0.11
AAEL000747	6.95E-01	0.29
AAEL000750	-1.04E+14	0.07
AAEL000752	-3.16E-02	0.98
AAEL000757	2.44E-01	0.86
AAEL000758	-8.17E-02	0.91
AAEL000759	1.93E-01	0.83
AAEL000770	-3.01E-01	0.62
AAEL000781	-4.80E-01	0.27
AAEL000791	1.88E-01	0.87
AAEL000795	-5.10E-01	0.03
AAEL000800	8.00E-01	0.00
AAEL000802	-1.17E-01	0.91
AAEL000804	-2.75E-01	0.84
AAEL000805	-1.72E-01	0.92
AAEL000807	-1.10E+14	0.00
AAEL000810	-6.42E-01	0.54
AAEL000811	-1.19E+14	0.01
AAEL000812	9.35E-02	0.95
AAEL000813	-5.70E-01	0.40
AAEL000815	-1.26E-01	0.91
AAEL000820	-4.41E-01	0.46
AAEL000822	-6.13E-02	0.97
AAEL000823	-4.28E-02	0.97
AAEL000824	2.26E-01	0.79
AAEL000829	6.09E-01	0.30
AAEL000832	6.08E-01	0.33
AAEL000836	-1.48E-01	0.93
AAEL000840	-1.50E-01	0.83
AAEL000842	3.78E-01	0.19
AAEL000844	-1.16E-01	0.95
AAEL000845	3.33E-01	0.44
AAEL000847	4.17E-01	0.69
AAEL000851	2.30E-02	0.99
AAEL000852	-5.82E-01	0.58
AAEL000854	2.23E-01	0.70
AAEL000856	4.46E-01	0.60
AAEL000857	-1.19E-01	0.94
AAEL000859	3.43E-01	0.42
AAEL000874	1.04E-01	0.92
AAEL000883	-1.57E-01	0.89
AAEL000898	7.63E-01	0.02
AAEL000899	-5.11E-01	0.62
AAEL000902	2.87E-01	0.58
AAEL000903	-1.24E-01	0.95
AAEL000904	1.43E+14	0.00
AAEL000918	7.78E-01	0.03
AAEL000924	5.09E-01	0.60
AAEL000930	-7.17E-01	0.07
AAEL000931	7.34E-01	0.46
AAEL000934	-4.79E-02	0.97
AAEL000941	1.65E-01	0.87
AAEL000942	-4.98E-01	0.53
AAEL000944	-7.40E-01	0.03
AAEL000947	1.84E-01	0.79
AAEL000948	-8.15E-02	0.91
AAEL000950	2.16E-01	0.77
AAEL000951	-2.13E-01	0.64
AAEL000952	-1.84E-01	0.92
AAEL000953	3.50E-01	0.77
AAEL000955	7.09E-02	0.95
AAEL000956	1.92E-01	0.84
AAEL000958	-1.88E-01	0.80
AAEL000963	-1.43E-01	0.92
AAEL000965	-6.61E-02	0.95
AAEL000970	-2.33E-01	0.87
AAEL000978	-2.54E-01	0.85
AAEL000981	2.36E-01	0.86
AAEL000983	-1.93E-02	0.99
AAEL000985	-3.61E-02	0.97
AAEL000986	3.56E-01	0.45
AAEL000987	-1.62E-01	0.71
AAEL000993	-2.70E-01	0.80
AAEL000994	-1.80E-01	0.83
AAEL000996	-5.46E-02	0.98
AAEL000999	5.31E-01	0.57
AAEL001000	-4.73E-01	0.22
AAEL001005	-1.66E+14	0.00
AAEL001007	-1.19E-02	1.00
AAEL001009	-3.79E-02	0.98
AAEL001014	8.61E-02	0.96
AAEL001020	6.47E-01	0.03
AAEL001022	6.20E-01	0.43
AAEL001024	-6.49E-01	0.43
AAEL001030	2.65E-01	0.76
AAEL001032	-2.31E-01	0.80
AAEL001036	4.62E-01	0.64
AAEL001037	-4.23E-03	1.00
AAEL001039	-4.23E-02	0.98
AAEL001041	3.13E-01	0.60
AAEL001044	-1.00E-01	0.92
AAEL001046	2.76E-01	0.74
AAEL001047	5.80E-01	0.16
AAEL001048	-7.97E-03	1.00
AAEL001052	-4.45E-01	0.52
AAEL001054	3.23E-01	0.83
AAEL001060	5.80E-01	0.41
AAEL001061	8.41E-01	0.05
AAEL001062	6.14E-01	0.40
AAEL001065	1.14E-01	0.93
AAEL001071	-3.04E-01	0.59
AAEL001082	-7.84E-01	0.13
AAEL001091	-1.01E+14	0.09
AAEL001092	-5.63E-01	0.50
AAEL001094	-4.50E-01	0.32
AAEL001099	-5.51E-02	0.98
AAEL001101	-5.86E-02	0.95
AAEL001102	-2.79E-01	0.75
AAEL001103	-1.39E-01	0.87
AAEL001104	2.15E-01	0.65
AAEL001105	-2.56E-01	0.86
AAEL001109	8.89E-02	0.95
AAEL001112	-7.51E-03	1.00
AAEL001113	-1.40E-01	0.78
AAEL001114	-8.61E-01	0.20
AAEL001116	7.68E-01	0.30
AAEL001119	-8.11E-02	0.97
AAEL001124	-1.48E-02	1.00
AAEL001126	-3.51E-01	0.56
AAEL001128	3.64E-01	0.65
AAEL001129	9.84E-02	0.95
AAEL001132	1.34E-02	1.00
AAEL001134	-1.12E-02	1.00
AAEL001141	4.30E-01	0.39
AAEL001143	6.61E-01	0.05
AAEL001144	1.29E+14	0.00
AAEL001146	-2.64E-01	0.87
AAEL001151	4.52E-01	0.44
AAEL001152	3.49E-01	0.50
AAEL001154	-6.78E-02	0.97
AAEL001159	4.35E-02	0.96
AAEL001163	-2.55E+14	0.00
AAEL001164	4.68E-02	0.96
AAEL001166	1.90E-02	1.00
AAEL001169	-2.74E-02	0.99
AAEL001171	-4.20E-01	0.54
AAEL001173	6.30E-03	1.00
AAEL001176	4.61E-01	0.28
AAEL001177	-1.53E-01	0.90
AAEL001182	-4.99E-01	0.45
AAEL001183	-6.20E-01	0.54
AAEL001185	7.59E-03	1.00
AAEL001187	-1.84E-01	0.88
AAEL001188	1.62E-01	0.86
AAEL001190	1.41E-02	1.00
AAEL001191	-2.23E-01	0.79
AAEL001192	-4.26E-01	0.70
AAEL001194	-9.00E-03	1.00
AAEL001195	8.03E-01	0.00
AAEL001198	1.84E-01	0.79
AAEL001200	2.02E-01	0.88
AAEL001201	-2.03E-01	0.87
AAEL001202	-3.33E-01	0.80
AAEL001204	-2.88E-01	0.35
AAEL001205	1.47E-02	0.99
AAEL001206	2.03E-01	0.67
AAEL001209	4.66E-01	0.57
AAEL001210	1.28E-01	0.90
AAEL001211	1.68E-01	0.91
AAEL001212	5.25E-01	0.38
AAEL001215	-4.93E-01	0.31
AAEL001216	5.63E-03	1.00
AAEL001218	-4.39E-01	0.22
AAEL001220	-4.39E-01	0.42
AAEL001223	-1.64E-01	0.92
AAEL001232	7.45E-02	0.96
AAEL001235	3.35E-01	0.61
AAEL001236	4.11E-01	0.50
AAEL001238	9.75E-02	0.95
AAEL001243	-9.07E-01	0.31
AAEL001244	-2.90E-03	1.00
AAEL001246	-6.18E-01	0.57
AAEL001247	-8.11E-02	0.94
AAEL001248	-5.42E-01	0.64
AAEL001250	-8.52E-02	0.95
AAEL001252	3.77E-01	0.53
AAEL001254	1.01E-01	0.92
AAEL001255	4.79E-01	0.51
AAEL001256	-1.41E+14	0.01
AAEL001257	2.59E-01	0.78
AAEL001270	2.25E-01	0.86
AAEL001273	-3.87E-01	0.42
AAEL001275	-7.88E-02	0.93
AAEL001277	4.12E-03	1.00
AAEL001281	-6.65E-01	0.01
AAEL001289	-3.78E-01	0.79
AAEL001293	3.46E-01	0.48
AAEL001295	-3.36E-01	0.77
AAEL001300	-8.06E-02	0.96
AAEL001301	-4.74E-01	0.16
AAEL001304	1.69E-02	1.00
AAEL001307	-5.40E-01	0.15
AAEL001312	-2.49E-01	0.57
AAEL001314	-1.70E-03	1.00
AAEL001317	-5.88E-01	0.50
AAEL001320	1.58E-01	0.91
AAEL001321	1.61E-01	0.88
AAEL001329	-3.25E-01	0.77
AAEL001331	-4.64E-01	0.36
AAEL001334	3.80E-01	0.74
AAEL001336	-3.02E-01	0.60
AAEL001339	3.66E-01	0.66
AAEL001341	1.45E-02	1.00
AAEL001350	6.71E-01	0.43
AAEL001352	-2.02E-01	0.82
AAEL001354	1.12E-01	0.93
AAEL001356	2.81E-01	0.66
AAEL001360	1.24E-02	1.00
AAEL001361	-3.07E-01	0.78
AAEL001371	-2.01E-01	0.89
AAEL001372	-2.79E-01	0.72
AAEL001378	2.20E-02	1.00
AAEL001379	-4.45E-02	0.96
AAEL001381	4.27E-02	0.98
AAEL001382	1.65E-01	0.92
AAEL001385	-5.96E-02	0.95
AAEL001389	-1.57E-01	0.77
AAEL001394	-1.94E-01	0.84
AAEL001396	-8.44E-01	0.22
AAEL001397	-1.96E-01	0.84
AAEL001403	-1.06E+14	0.14
AAEL001405	5.13E-02	0.98
AAEL001410	-2.32E-01	0.86
AAEL001411	-8.69E-02	0.93
AAEL001412	2.31E-01	0.88
AAEL001416	8.00E-02	0.96
AAEL001421	-1.19E-01	0.82
AAEL001422	-1.87E-01	0.84
AAEL001423	1.58E-01	0.89
AAEL001424	1.84E-01	0.86
AAEL001426	-3.24E-01	0.82
AAEL001427	-2.24E-01	0.83
AAEL001432	-9.56E-02	0.89
AAEL001434	4.42E-01	0.58
AAEL001446	-6.20E-01	0.26
AAEL001447	-9.45E-01	0.23
AAEL001464	7.32E-02	0.91
AAEL001472	-1.67E-01	0.89
AAEL001473	-3.94E-01	0.66
AAEL001476	-3.06E-01	0.73
AAEL001478	-2.40E+14	0.00
AAEL001479	1.45E-01	0.82
AAEL001480	-9.00E-02	0.93
AAEL001484	-1.33E-01	0.80
AAEL001490	-8.38E-01	0.34
AAEL001492	1.02E+14	0.14
AAEL001493	2.76E-01	0.64
AAEL001496	-1.66E-01	0.88
AAEL001497	1.31E-01	0.89
AAEL001501	7.56E-02	0.94
AAEL001503	-5.62E-01	0.36
AAEL001505	4.75E-01	0.46
AAEL001506	-6.05E-01	0.46
AAEL001507	-1.33E-01	0.88
AAEL001509	2.97E-01	0.39
AAEL001514	-2.95E-01	0.41
AAEL001516	-2.80E-01	0.62
AAEL001518	5.11E-01	0.56
AAEL001519	1.21E-01	0.86
AAEL001520	-3.04E-01	0.66
AAEL001526	2.00E-01	0.88
AAEL001532	-2.95E-01	0.65
AAEL001533	4.28E-01	0.74
AAEL001540	-1.92E-01	0.87
AAEL001541	4.13E-02	0.98
AAEL001544	4.25E-02	0.99
AAEL001548	6.05E-01	0.09
AAEL001549	-3.65E-01	0.44
AAEL001556	-7.65E-01	0.38
AAEL001557	3.10E-01	0.69
AAEL001561	7.75E-01	0.03
AAEL001562	7.32E-01	0.22
AAEL001564	6.91E-01	0.29
AAEL001565	-3.38E-01	0.71
AAEL001569	7.72E-02	0.93
AAEL001570	1.96E-01	0.89
AAEL001573	-1.31E-01	0.93
AAEL001575	6.48E-01	0.43
AAEL001577	-5.87E-02	0.98
AAEL001581	2.09E-01	0.81
AAEL001582	-3.62E-01	0.69
AAEL001583	3.97E-01	0.36
AAEL001586	6.79E-01	0.02
AAEL001588	8.11E-01	0.01
AAEL001593	4.15E-02	0.96
AAEL001596	5.22E-01	0.29
AAEL001601	1.41E-01	0.94
AAEL001605	-5.30E-01	0.16
AAEL001607	8.50E-01	0.06
AAEL001615	-1.44E-01	0.92
AAEL001616	-1.01E-01	0.89
AAEL001622	4.37E-01	0.50
AAEL001623	-1.08E-01	0.89
AAEL001626	6.60E-01	0.18
AAEL001627	-8.35E-01	0.34
AAEL001636	-5.15E-01	0.19
AAEL001638	3.87E-01	0.76
AAEL001642	5.57E-01	0.13
AAEL001644	1.76E-01	0.91
AAEL001646	3.58E-01	0.43
AAEL001647	5.88E-01	0.31
AAEL001649	-2.47E-02	0.99
AAEL001651	-4.64E-01	0.68
AAEL001653	-7.54E-02	0.97
AAEL001656	6.00E-01	0.02
AAEL001657	1.00E-01	0.95
AAEL001670	1.17E-01	0.92
AAEL001673	-6.05E-01	0.01
AAEL001682	3.24E-01	0.78
AAEL001687	8.61E-01	0.01
AAEL001688	3.73E-01	0.66
AAEL001698	1.01E-01	0.90
AAEL001699	6.66E-01	0.26
AAEL001705	-3.57E-01	0.58
AAEL001706	-3.47E-01	0.79
AAEL001707	-2.48E-02	0.99
AAEL001709	-8.47E-01	0.22
AAEL001715	-4.30E-03	1.00
AAEL001716	1.26E-01	0.93
AAEL001724	7.36E-01	0.18
AAEL001725	-2.73E-01	0.85
AAEL001730	1.39E+14	0.00
AAEL001734	-1.79E-01	0.91
AAEL001740	-3.03E-01	0.76
AAEL001742	-3.31E-01	0.44
AAEL001751	7.27E-01	0.42
AAEL001752	-1.69E-01	0.85
AAEL001756	-3.72E-01	0.77
AAEL001759	-2.05E-01	0.72
AAEL001764	-1.19E+14	0.12
AAEL001765	2.14E-02	0.99
AAEL001767	-5.96E-01	0.04
AAEL001769	-2.69E-02	0.98
AAEL001775	-7.71E-01	0.34
AAEL001778	1.02E-01	0.96
AAEL001779	-6.00E-01	0.03
AAEL001787	7.14E-01	0.48
AAEL001789	3.92E-02	0.99
AAEL001795	-5.34E-01	0.58
AAEL001796	5.27E-01	0.60
AAEL001797	-4.54E-01	0.50
AAEL001798	-2.82E-01	0.49
AAEL001800	-2.61E-01	0.82
AAEL001807	-2.77E-01	0.51
AAEL001810	1.75E-01	0.85
AAEL001811	-6.03E-01	0.55
AAEL001813	9.27E-01	0.12
AAEL001816	2.07E+14	0.00
AAEL001819	-1.78E-01	0.91
AAEL001827	-9.13E-02	0.96
AAEL001830	5.28E-02	0.96
AAEL001831	-2.78E-01	0.79
AAEL001833	1.18E+14	0.00
AAEL001835	4.15E-01	0.71
AAEL001838	7.91E-02	0.95
AAEL001839	-9.61E-01	0.00
AAEL001840	5.68E-01	0.05
AAEL001844	1.25E+14	0.00
AAEL001845	5.90E-01	0.34
AAEL001847	3.54E-01	0.45
AAEL001850	-1.96E-01	0.75
AAEL001851	5.61E-02	0.98
AAEL001852	4.28E-01	0.43
AAEL001853	2.16E-01	0.81
AAEL001859	-4.35E-01	0.43
AAEL001864	4.26E-01	0.11
AAEL001865	3.59E-01	0.32
AAEL001869	1.32E-03	1.00
AAEL001874	7.52E-02	0.97
AAEL001879	1.25E-01	0.95
AAEL001887	5.12E-01	0.66
AAEL001888	3.00E-01	0.60
AAEL001895	1.02E-01	0.96
AAEL001896	1.68E-01	0.74
AAEL001898	-2.13E-01	0.70
AAEL001900	-3.06E-01	0.62
AAEL001902	9.85E-01	0.00
AAEL001904	-3.49E-01	0.29
AAEL001906	3.91E-01	0.50
AAEL001910	3.19E-02	0.99
AAEL001913	3.31E-01	0.25
AAEL001914	-6.81E-02	0.94
AAEL001915	8.33E-02	0.97
AAEL001916	-2.40E-01	0.61
AAEL001917	-5.55E-01	0.46
AAEL001918	-2.31E-01	0.88
AAEL001919	-1.95E-01	0.77
AAEL001925	-3.44E-01	0.74
AAEL001930	-9.48E-02	0.94
AAEL001931	-1.07E+14	0.18
AAEL001935	3.75E-01	0.70
AAEL001937	5.13E-01	0.08
AAEL001938	-1.54E-01	0.77
AAEL001939	8.67E-03	1.00
AAEL001940	-5.48E-02	0.96
AAEL001943	3.06E-01	0.76
AAEL001946	-5.51E-01	0.11
AAEL001950	6.12E-01	0.18
AAEL001952	-3.29E-01	0.57
AAEL001954	3.62E-01	0.71
AAEL001959	-5.93E-01	0.20
AAEL001960	1.78E+14	0.00
AAEL001962	-5.19E-01	0.57
AAEL001968	-1.91E-01	0.80
AAEL001971	-5.14E-01	0.65
AAEL001972	-5.05E-01	0.50
AAEL001992	-2.62E-01	0.79
AAEL001997	6.46E-01	0.45
AAEL001998	-1.82E-02	0.98
AAEL002005	3.39E+14	0.00
AAEL002006	-1.40E-01	0.94
AAEL002009	4.53E-01	0.51
AAEL002016	1.39E-01	0.92
AAEL002019	2.60E-01	0.85
AAEL002031	8.38E-01	0.00
AAEL002047	-9.01E-02	0.92
AAEL002048	-1.65E-01	0.88
AAEL002050	-3.71E-01	0.75
AAEL002051	-1.60E-02	1.00
AAEL002055	-4.87E-01	0.55
AAEL002056	6.60E-01	0.51
AAEL002061	-3.86E-02	0.97
AAEL002065	3.55E-01	0.72
AAEL002068	-9.97E-02	0.93
AAEL002077	4.23E-01	0.41
AAEL002083	-1.17E-01	0.85
AAEL002084	3.29E-03	1.00
AAEL002085	1.38E+14	0.00
AAEL002089	1.74E-01	0.88
AAEL002091	-2.21E-01	0.83
AAEL002097	2.28E-01	0.86
AAEL002098	-8.14E-02	0.95
AAEL002102	-1.55E+14	0.00
AAEL002107	1.43E+14	0.00
AAEL002108	-2.39E-01	0.86
AAEL002115	2.82E-02	0.99
AAEL002118	-1.22E-01	0.89
AAEL002119	3.56E-01	0.48
AAEL002120	-2.00E-01	0.91
AAEL002125	-1.59E-01	0.85
AAEL002129	6.39E-01	0.04
AAEL002133	4.86E-01	0.05
AAEL002137	7.67E-02	0.96
AAEL002138	2.60E+14	0.00
AAEL002140	-2.03E-01	0.80
AAEL002145	-4.09E-01	0.70
AAEL002148	4.56E-01	0.69
AAEL002152	3.91E-01	0.58
AAEL002155	7.36E-02	0.94
AAEL002158	-3.40E-01	0.46
AAEL002160	-8.84E-02	0.92
AAEL002161	4.12E-01	0.60
AAEL002163	-8.71E-01	0.00
AAEL002169	4.37E-01	0.64
AAEL002170	-2.78E-01	0.67
AAEL002174	-1.40E-01	0.91
AAEL002175	1.71E-01	0.84
AAEL002178	1.14E-01	0.88
AAEL002182	3.26E-01	0.73
AAEL002183	-2.57E-02	0.99
AAEL002184	-5.56E-01	0.12
AAEL002190	-6.96E-01	0.30
AAEL002194	-4.38E-03	1.00
AAEL002198	-3.41E-01	0.72
AAEL002207	2.61E-01	0.86
AAEL002214	8.40E-01	0.12
AAEL002216	-2.47E-01	0.81
AAEL002219	-5.23E-01	0.38
AAEL002221	-3.47E-01	0.80
AAEL002222	7.48E-02	0.97
AAEL002225	3.89E-01	0.77
AAEL002232	-5.35E-01	0.61
AAEL002235	-5.28E-01	0.27
AAEL002240	6.92E-01	0.06
AAEL002248	1.16E-01	0.95
AAEL002249	-2.02E-01	0.91
AAEL002258	-9.15E-01	0.23
AAEL002260	-1.09E-01	0.92
AAEL002271	-5.59E-03	1.00
AAEL002272	4.01E-02	0.98
AAEL002279	-2.89E-01	0.84
AAEL002286	-3.10E-01	0.82
AAEL002287	-7.53E-01	0.14
AAEL002290	-3.02E-01	0.79
AAEL002292	4.04E-01	0.19
AAEL002293	2.01E-01	0.86
AAEL002295	-1.27E-01	0.80
AAEL002296	3.77E-01	0.46
AAEL002299	2.65E-01	0.83
AAEL002304	-6.26E-02	0.97
AAEL002306	-4.38E-01	0.56
AAEL002307	-9.74E-01	0.00
AAEL002308	-1.11E-01	0.88
AAEL002309	-5.19E-02	0.98
AAEL002312	1.14E-03	1.00
AAEL002322	-1.17E-01	0.95
AAEL002324	-2.02E+14	0.00
AAEL002329	-6.40E-01	0.40
AAEL002331	-4.67E-01	0.52
AAEL002334	-2.05E-01	0.66
AAEL002335	-5.64E-01	0.53
AAEL002337	-2.72E-02	0.99
AAEL002345	1.13E-02	1.00
AAEL002346	-6.32E-01	0.09
AAEL002349	4.56E-01	0.24
AAEL002350	-1.80E-01	0.83
AAEL002351	-4.98E-01	0.58
AAEL002353	1.05E+14	0.02
AAEL002358	4.96E-02	0.96
AAEL002362	1.53E-01	0.91
AAEL002369	-5.92E-01	0.48
AAEL002370	-1.18E-01	0.89
AAEL002371	7.43E-01	0.38
AAEL002372	-2.01E-01	0.77
AAEL002373	6.28E-01	0.04
AAEL002374	5.10E-01	0.55
AAEL002375	-3.06E-01	0.75
AAEL002377	4.91E-03	1.00
AAEL002384	7.36E-01	0.34
AAEL002385	5.19E-01	0.08
AAEL002386	-1.78E-01	0.82
AAEL002387	-3.55E-01	0.71
AAEL002388	4.66E-01	0.49
AAEL002390	-2.09E-01	0.90
AAEL002392	2.31E-02	1.00
AAEL002395	-6.29E-01	0.52
AAEL002399	-1.09E-01	0.90
AAEL002401	1.95E-01	0.77
AAEL002407	1.41E-02	0.99
AAEL002408	-8.05E-01	0.35
AAEL002411	-9.24E-02	0.85
AAEL002412	8.33E-01	0.24
AAEL002415	-3.90E-01	0.56
AAEL002416	8.48E-01	0.00
AAEL002417	-4.84E-01	0.13
AAEL002426	1.10E+14	0.00
AAEL002428	-2.67E-01	0.69
AAEL002432	5.27E-01	0.05
AAEL002433	-4.06E-01	0.10
AAEL002435	4.31E-02	0.98
AAEL002436	-3.07E-01	0.64
AAEL002437	7.20E-02	0.97
AAEL002446	1.63E-01	0.93
AAEL002455	-6.79E-01	0.28
AAEL002463	7.36E-02	0.95
AAEL002464	-1.12E-01	0.85
AAEL002465	-1.92E-01	0.85
AAEL002469	-3.08E-01	0.67
AAEL002474	-4.56E-01	0.69
AAEL002483	-7.94E-01	0.32
AAEL002486	-4.52E-01	0.68
AAEL002487	1.64E-01	0.85
AAEL002488	-7.81E-01	0.24
AAEL002501	-8.21E-02	0.92
AAEL002502	-2.60E-01	0.81
AAEL002503	-8.02E-02	0.97
AAEL002504	-3.25E-01	0.58
AAEL002508	3.39E-01	0.66
AAEL002514	1.12E-01	0.95
AAEL002523	-1.60E-01	0.88
AAEL002525	-2.99E-01	0.84
AAEL002526	-6.67E-01	0.23
AAEL002527	-7.12E-01	0.25
AAEL002529	-6.86E-01	0.49
AAEL002534	-1.48E-01	0.81
AAEL002539	-8.11E-03	1.00
AAEL002541	-9.88E-02	0.94
AAEL002542	3.05E-01	0.56
AAEL002548	-8.27E-02	0.95
AAEL002550	1.75E-01	0.84
AAEL002551	-3.13E-01	0.47
AAEL002560	3.88E-01	0.44
AAEL002562	-5.16E-02	0.97
AAEL002563	4.68E-01	0.68
AAEL002565	-7.85E-01	0.03
AAEL002572	-7.27E-01	0.02
AAEL002578	-6.11E-02	0.92
AAEL002581	7.59E-01	0.27
AAEL002597	-3.71E-01	0.41
AAEL002607	7.01E-01	0.32
AAEL002612	5.24E-01	0.04
AAEL002613	8.07E-01	0.01
AAEL002615	1.55E-01	0.77
AAEL002619	4.11E-01	0.21
AAEL002623	3.90E-01	0.36
AAEL002627	-2.90E-01	0.41
AAEL002630	4.54E-01	0.24
AAEL002631	-3.82E-01	0.54
AAEL002633	5.44E-01	0.46
AAEL002636	3.94E-01	0.73
AAEL002638	1.12E+14	0.01
AAEL002639	-3.21E-01	0.55
AAEL002644	5.43E-01	0.51
AAEL002645	-6.05E-01	0.12
AAEL002646	1.91E-01	0.85
AAEL002651	-1.45E-01	0.92
AAEL002658	1.57E+14	0.00
AAEL002668	3.09E-01	0.60
AAEL002670	2.49E+14	0.00
AAEL002671	7.27E-02	0.95
AAEL002678	5.14E-02	0.98
AAEL002680	1.82E-02	1.00
AAEL002683	8.14E-01	0.01
AAEL002687	9.42E-01	0.00
AAEL002688	-6.70E-01	0.52
AAEL002694	1.13E-01	0.91
AAEL002700	-4.61E-02	0.97
AAEL002701	-5.11E-01	0.45
AAEL002703	7.60E-02	0.93
AAEL002719	7.34E-02	0.97
AAEL002721	-4.19E-01	0.41
AAEL002723	5.59E-02	0.97
AAEL002725	-7.86E-01	0.39
AAEL002728	2.34E-01	0.84
AAEL002733	-4.99E-01	0.39
AAEL002737	-1.78E-01	0.84
AAEL002748	-4.33E-01	0.44
AAEL002753	-2.76E-01	0.85
AAEL002759	-5.93E-01	0.04
AAEL002761	4.82E-03	1.00
AAEL002764	-1.26E-01	0.87
AAEL002766	-1.23E-01	0.95
AAEL002771	1.08E-01	0.95
AAEL002777	-1.95E-01	0.81
AAEL002779	-1.93E-01	0.87
AAEL002781	9.74E-01	0.00
AAEL002782	4.08E-01	0.66
AAEL002784	-6.23E-02	0.98
AAEL002788	-4.77E-01	0.58
AAEL002789	-2.10E-01	0.80
AAEL002797	-3.47E-01	0.66
AAEL002804	-1.05E-01	0.88
AAEL002809	-6.85E-01	0.48
AAEL002812	-1.32E+14	0.07
AAEL002813	-4.02E-01	0.70
AAEL002815	6.23E-01	0.20
AAEL002818	-1.57E-01	0.89
AAEL002819	1.99E-01	0.88
AAEL002825	3.90E-02	0.98
AAEL002827	-1.00E-01	0.88
AAEL002828	-2.35E-01	0.88
AAEL002831	-4.95E-02	0.98
AAEL002832	-6.84E-02	0.93
AAEL002833	5.65E-02	0.93
AAEL002834	4.61E-01	0.17
AAEL002835	3.66E-01	0.60
AAEL002836	2.09E-01	0.89
AAEL002837	-4.34E-01	0.70
AAEL002840	2.14E-01	0.83
AAEL002843	1.30E-02	1.00
AAEL002846	-3.53E-01	0.46
AAEL002848	-4.97E-01	0.40
AAEL002851	7.85E-02	0.92
AAEL002853	1.49E-01	0.90
AAEL002854	5.80E-01	0.52
AAEL002856	-2.01E-01	0.84
AAEL002859	-2.71E-01	0.72
AAEL002860	-2.44E-01	0.67
AAEL002861	-3.35E-01	0.33
AAEL002864	-3.55E-01	0.79
AAEL002866	-6.81E-01	0.07
AAEL002867	-2.55E-03	1.00
AAEL002869	4.69E-01	0.62
AAEL002870	1.10E+14	0.00
AAEL002879	-5.36E-01	0.14
AAEL002881	-1.09E-01	0.92
AAEL002886	3.70E-01	0.29
AAEL002887	-2.23E-01	0.68
AAEL002888	6.95E-01	0.27
AAEL002890	8.13E-01	0.24
AAEL002892	-8.89E-01	0.20
AAEL002900	-5.08E-01	0.26
AAEL002903	-7.17E-01	0.32
AAEL002906	3.00E-01	0.69
AAEL002910	-1.26E-01	0.94
AAEL002912	-2.77E-01	0.82
AAEL002913	6.02E-01	0.10
AAEL002917	1.46E+14	0.00
AAEL002918	-1.68E-01	0.93
AAEL002924	-1.39E-01	0.89
AAEL002925	-1.95E-01	0.89
AAEL002929	8.97E-01	0.00
AAEL002933	4.76E-01	0.44
AAEL002935	2.47E-01	0.87
AAEL002938	1.64E-01	0.78
AAEL002944	-3.04E-01	0.80
AAEL002948	-5.78E-01	0.58
AAEL002950	-5.55E-01	0.36
AAEL002967	1.32E-01	0.93
AAEL002978	5.72E-01	0.05
AAEL002979	3.21E-01	0.80
AAEL002980	4.53E-02	0.99
AAEL002983	-6.54E-02	0.97
AAEL002986	2.05E-01	0.80
AAEL002988	1.90E-01	0.91
AAEL002993	-8.51E-01	0.32
AAEL002995	1.72E-01	0.90
AAEL002996	5.56E-02	0.98
AAEL002998	-9.57E-02	0.95
AAEL002999	-4.48E-03	1.00
AAEL003001	-7.79E-01	0.41
AAEL003004	-2.98E-01	0.85
AAEL003005	2.59E-01	0.85
AAEL003006	1.47E-01	0.87
AAEL003008	1.13E-01	0.95
AAEL003009	6.05E-02	0.94
AAEL003011	2.68E-01	0.80
AAEL003013	-1.66E-02	1.00
AAEL003014	-2.84E-01	0.81
AAEL003019	5.15E-01	0.43
AAEL003022	3.64E-01	0.46
AAEL003032	3.16E-02	0.99
AAEL003034	5.46E-02	0.98
AAEL003036	2.44E-01	0.83
AAEL003039	-4.13E-01	0.22
AAEL003046	9.86E-02	0.85
AAEL003055	8.11E-02	0.94
AAEL003063	7.00E-02	0.96
AAEL003064	2.26E-01	0.58
AAEL003065	-1.04E-01	0.96
AAEL003071	3.87E-01	0.56
AAEL003075	5.07E-01	0.43
AAEL003076	2.72E-01	0.84
AAEL003077	-4.81E-01	0.67
AAEL003083	4.20E-02	0.98
AAEL003084	-1.09E+14	0.05
AAEL003089	8.24E-01	0.12
AAEL003090	8.62E-01	0.00
AAEL003091	1.19E+14	0.00
AAEL003097	-1.49E-01	0.88
AAEL003098	5.62E-01	0.17
AAEL003103	-2.04E-01	0.59
AAEL003104	-6.31E-01	0.41
AAEL003106	-2.37E-01	0.77
AAEL003108	-1.52E-01	0.90
AAEL003109	-5.56E-01	0.10
AAEL003117	8.15E-01	0.02
AAEL003125	-4.14E-01	0.22
AAEL003130	-4.80E-01	0.19
AAEL003132	2.34E+14	0.00
AAEL003135	-1.48E-01	0.93
AAEL003136	7.68E-01	0.13
AAEL003140	1.58E-01	0.93
AAEL003142	-7.05E-03	1.00
AAEL003143	2.84E-01	0.59
AAEL003145	1.62E-01	0.84
AAEL003146	6.79E-02	0.97
AAEL003147	2.74E-01	0.84
AAEL003151	-1.59E-01	0.91
AAEL003154	1.01E+14	0.13
AAEL003156	9.27E-01	0.07
AAEL003160	-3.75E-01	0.30
AAEL003161	2.37E-01	0.59
AAEL003162	6.94E-02	0.97
AAEL003170	-3.73E-02	0.99
AAEL003174	-1.78E-01	0.90
AAEL003179	-2.29E-01	0.75
AAEL003180	-8.25E-02	0.93
AAEL003181	1.24E+14	0.00
AAEL003184	1.30E+14	0.00
AAEL003187	-4.76E-01	0.29
AAEL003188	8.27E-01	0.00
AAEL003190	1.25E-01	0.94
AAEL003192	3.59E-01	0.59
AAEL003193	-1.69E-01	0.77
AAEL003194	-8.77E-02	0.96
AAEL003195	1.51E+14	0.00
AAEL003198	-7.93E-01	0.01
AAEL003201	-1.66E+14	0.00
AAEL003202	1.32E-02	1.00
AAEL003203	-1.01E+14	0.00
AAEL003206	3.75E-01	0.43
AAEL003210	-1.91E-02	0.99
AAEL003213	1.17E+14	0.02
AAEL003228	1.02E+14	0.16
AAEL003229	4.91E-01	0.32
AAEL003230	1.51E-01	0.92
AAEL003234	3.30E-01	0.53
AAEL003245	-1.30E-02	1.00
AAEL003246	2.73E-01	0.73
AAEL003256	-1.11E-01	0.95
AAEL003264	3.31E-01	0.73
AAEL003267	1.54E-01	0.84
AAEL003270	-4.27E-01	0.74
AAEL003275	1.24E-01	0.92
AAEL003282	-4.86E-01	0.50
AAEL003283	1.55E-01	0.87
AAEL003285	-2.09E-01	0.70
AAEL003287	5.87E-01	0.27
AAEL003289	-1.66E-01	0.92
AAEL003293	-7.80E-01	0.13
AAEL003297	-7.97E-01	0.41
AAEL003298	-6.20E-03	1.00
AAEL003309	-3.12E-01	0.32
AAEL003310	1.24E-01	0.95
AAEL003317	1.09E+14	0.00
AAEL003318	8.93E-02	0.88
AAEL003326	-1.84E-01	0.77
AAEL003336	-3.76E-01	0.70
AAEL003343	1.08E-01	0.95
AAEL003347	-1.03E-01	0.95
AAEL003352	-5.22E-01	0.57
AAEL003354	2.85E-01	0.75
AAEL003363	-7.10E-01	0.46
AAEL003365	9.14E-01	0.02
AAEL003366	-1.38E-01	0.89
AAEL003367	-9.29E-01	0.16
AAEL003371	-2.09E-01	0.84
AAEL003373	-3.83E-01	0.36
AAEL003377	-2.65E-01	0.76
AAEL003383	5.68E-02	0.96
AAEL003385	-2.61E-01	0.71
AAEL003388	4.94E-01	0.56
AAEL003393	2.96E-02	0.98
AAEL003396	-2.71E-01	0.55
AAEL003405	7.49E-02	0.97
AAEL003409	-3.75E-02	0.99
AAEL003412	-5.09E-01	0.32
AAEL003415	3.90E-03	1.00
AAEL003416	1.91E-01	0.85
AAEL003417	-7.03E-01	0.28
AAEL003418	-8.11E-02	0.93
AAEL003423	-1.78E-01	0.84
AAEL003424	-3.17E-02	0.98
AAEL003426	5.66E-01	0.30
AAEL003427	-8.81E-02	0.92
AAEL003428	1.21E-01	0.84
AAEL003430	6.91E-01	0.02
AAEL003431	1.44E-01	0.89
AAEL003432	-7.43E-03	1.00
AAEL003433	6.88E-01	0.04
AAEL003435	-2.78E-01	0.85
AAEL003437	-6.47E-02	0.97
AAEL003438	-1.50E-01	0.88
AAEL003439	-6.26E-01	0.11
AAEL003442	-7.59E-01	0.43
AAEL003444	2.69E-01	0.57
AAEL003447	-6.50E-01	0.50
AAEL003452	-2.91E-01	0.65
AAEL003454	4.19E-01	0.63
AAEL003466	-3.67E-02	0.98
AAEL003469	-7.60E-01	0.20
AAEL003477	4.40E-02	0.99
AAEL003481	4.40E-01	0.66
AAEL003487	-1.21E-01	0.90
AAEL003491	1.85E-01	0.84
AAEL003492	-4.84E-03	1.00
AAEL003493	-1.35E-01	0.88
AAEL003494	1.91E-02	1.00
AAEL003495	3.48E-01	0.70
AAEL003497	-3.23E-01	0.48
AAEL003503	-3.27E-01	0.48
AAEL003505	5.30E-02	0.96
AAEL003508	1.41E-01	0.85
AAEL003509	-2.22E-01	0.74
AAEL003514	-3.64E-01	0.55
AAEL003518	2.24E-01	0.88
AAEL003519	5.45E-01	0.34
AAEL003524	-4.15E-01	0.67
AAEL003528	-5.22E-02	0.98
AAEL003530	-8.88E-02	0.92
AAEL003532	-3.27E-01	0.81
AAEL003534	2.89E-01	0.65
AAEL003536	-6.35E-02	0.96
AAEL003537	1.56E-01	0.91
AAEL003539	3.79E-01	0.72
AAEL003540	-2.84E-01	0.78
AAEL003541	-3.15E-01	0.82
AAEL003543	-4.87E-01	0.68
AAEL003544	2.39E-01	0.83
AAEL003548	3.62E-01	0.64
AAEL003551	-5.56E-02	0.97
AAEL003552	-5.82E-02	0.96
AAEL003554	3.38E-01	0.65
AAEL003555	-1.98E-01	0.85
AAEL003562	-2.23E-01	0.87
AAEL003569	1.71E-01	0.82
AAEL003570	1.12E-01	0.83
AAEL003573	7.05E-03	1.00
AAEL003582	-1.78E-01	0.73
AAEL003594	2.74E-01	0.69
AAEL003597	-5.19E-02	0.95
AAEL003599	-8.58E-01	0.02
AAEL003605	5.88E-01	0.33
AAEL003618	6.23E-01	0.46
AAEL003627	3.82E-01	0.77
AAEL003633	2.90E-01	0.76
AAEL003634	-5.64E-01	0.25
AAEL003645	6.75E-02	0.93
AAEL003646	-6.14E-02	0.94
AAEL003650	1.90E-02	1.00
AAEL003651	-9.55E-02	0.95
AAEL003654	2.37E-02	1.00
AAEL003658	4.91E-01	0.41
AAEL003661	-3.27E-01	0.69
AAEL003664	-1.65E-01	0.89
AAEL003666	8.20E-01	0.00
AAEL003670	-1.04E-01	0.91
AAEL003675	3.15E-02	0.98
AAEL003676	-3.16E-01	0.68
AAEL003678	-2.55E-01	0.74
AAEL003680	-9.71E-02	0.96
AAEL003682	-2.82E-01	0.76
AAEL003683	-1.68E-01	0.92
AAEL003684	8.13E-01	0.07
AAEL003695	-5.53E-01	0.58
AAEL003698	5.15E-01	0.34
AAEL003701	5.41E-01	0.56
AAEL003704	-5.45E-01	0.46
AAEL003709	7.44E-01	0.00
AAEL003712	1.25E+14	0.10
AAEL003713	-8.20E-02	0.93
AAEL003715	-5.21E-01	0.66
AAEL003722	1.02E+14	0.01
AAEL003723	4.30E-01	0.41
AAEL003726	-9.79E-01	0.03
AAEL003728	4.11E-01	0.54
AAEL003729	2.17E-01	0.80
AAEL003730	8.87E-02	0.96
AAEL003731	-4.19E-01	0.44
AAEL003735	-1.01E-01	0.96
AAEL003736	-5.33E-01	0.48
AAEL003737	4.73E-01	0.24
AAEL003738	5.34E-01	0.21
AAEL003740	-1.27E-02	1.00
AAEL003743	-4.79E-01	0.14
AAEL003746	1.97E-01	0.75
AAEL003748	5.47E-01	0.40
AAEL003750	-3.28E-01	0.35
AAEL003752	-1.51E-01	0.92
AAEL003754	-2.24E-01	0.74
AAEL003756	-8.56E-01	0.34
AAEL003758	1.58E-01	0.86
AAEL003762	1.78E-01	0.88
AAEL003763	-5.15E-02	0.97
AAEL003764	5.75E-01	0.05
AAEL003768	-1.82E-01	0.88
AAEL003769	-5.29E-02	0.98
AAEL003770	8.56E-01	0.01
AAEL003771	7.67E-01	0.35
AAEL003774	2.90E-01	0.82
AAEL003777	-2.39E-01	0.71
AAEL003779	3.58E-02	0.98
AAEL003785	-3.32E-02	0.98
AAEL003789	2.31E-02	0.99
AAEL003791	-2.54E-01	0.77
AAEL003801	3.73E-01	0.64
AAEL003809	9.84E-01	0.00
AAEL003810	1.34E+14	0.01
AAEL003812	-7.40E-01	0.14
AAEL003815	1.98E-02	1.00
AAEL003817	-1.33E-01	0.93
AAEL003822	3.74E-01	0.74
AAEL003824	-1.60E-01	0.86
AAEL003829	2.81E-01	0.50
AAEL003831	2.28E-01	0.60
AAEL003835	-1.64E-01	0.64
AAEL003837	-5.64E-02	0.98
AAEL003839	8.51E-02	0.96
AAEL003842	-2.42E-01	0.63
AAEL003844	-5.31E-01	0.11
AAEL003847	-1.37E-01	0.92
AAEL003855	-2.83E-01	0.60
AAEL003858	-2.48E-01	0.82
AAEL003861	-1.07E+14	0.11
AAEL003864	1.50E+14	0.00
AAEL003869	-2.54E-01	0.50
AAEL003871	-1.49E-01	0.89
AAEL003872	-5.15E-01	0.02
AAEL003873	1.08E+14	0.00
AAEL003875	-1.01E-01	0.94
AAEL003883	-8.77E-02	0.95
AAEL003886	-5.09E-01	0.40
AAEL003887	6.01E-01	0.43
AAEL003888	5.81E-01	0.02
AAEL003899	3.30E-01	0.81
AAEL003901	6.95E-02	0.96
AAEL003903	1.66E-01	0.79
AAEL003905	-2.70E-01	0.84
AAEL003907	5.90E-01	0.27
AAEL003908	1.11E-01	0.95
AAEL003909	5.73E-02	0.94
AAEL003911	-2.20E-01	0.84
AAEL003912	2.37E-01	0.85
AAEL003913	7.90E-01	0.34
AAEL003914	-2.17E-01	0.87
AAEL003916	-3.74E-01	0.72
AAEL003917	-4.30E-01	0.72
AAEL003918	-7.10E-01	0.40
AAEL003921	-1.24E+14	0.03
AAEL003922	-4.58E-01	0.68
AAEL003923	1.34E-01	0.89
AAEL003924	2.26E-02	0.99
AAEL003926	5.76E-01	0.57
AAEL003929	-1.51E-01	0.93
AAEL003935	4.52E-01	0.65
AAEL003938	-1.10E+14	0.14
AAEL003942	-2.37E-01	0.63
AAEL003945	1.15E-01	0.92
AAEL003946	-5.69E-01	0.50
AAEL003949	-2.15E-01	0.86
AAEL003951	4.40E-01	0.70
AAEL003952	7.52E-01	0.06
AAEL003953	2.52E-01	0.59
AAEL003954	1.79E+14	0.00
AAEL003955	-3.45E-01	0.55
AAEL003957	6.27E-03	1.00
AAEL003959	-1.50E-01	0.85
AAEL003961	1.07E+14	0.11
AAEL003964	-4.70E-01	0.67
AAEL003965	-6.05E-01	0.37
AAEL003968	-2.58E-02	0.99
AAEL003970	-4.27E-01	0.30
AAEL003971	1.47E+14	0.01
AAEL003972	4.83E-02	0.97
AAEL003973	-5.01E-01	0.47
AAEL003976	-9.58E-02	0.90
AAEL003986	5.91E-02	0.96
AAEL003989	-3.61E-01	0.51
AAEL003990	-1.38E-01	0.89
AAEL003991	5.34E-01	0.27
AAEL003993	2.45E-01	0.58
AAEL003994	2.77E-01	0.79
AAEL003995	4.44E-01	0.58
AAEL004004	1.38E-01	0.93
AAEL004010	-3.86E-01	0.60
AAEL004017	-6.16E-01	0.26
AAEL004022	-3.06E-02	0.99
AAEL004023	-6.91E-02	0.94
AAEL004025	-2.90E-01	0.34
AAEL004026	-1.92E-01	0.89
AAEL004034	-2.09E-01	0.84
AAEL004035	1.80E-01	0.86
AAEL004039	-1.31E-01	0.93
AAEL004040	-4.30E-01	0.45
AAEL004041	3.90E-01	0.47
AAEL004042	-9.61E-02	0.92
AAEL004048	-1.75E-01	0.84
AAEL004050	1.78E-01	0.91
AAEL004052	9.44E-02	0.93
AAEL004056	6.82E-02	0.96
AAEL004059	1.85E-01	0.67
AAEL004060	5.53E-02	0.96
AAEL004063	-8.88E-01	0.29
AAEL004065	1.28E-01	0.90
AAEL004067	1.13E-01	0.88
AAEL004068	1.79E-01	0.89
AAEL004069	-2.14E-01	0.84
AAEL004070	4.31E-01	0.33
AAEL004071	1.59E-01	0.82
AAEL004074	1.36E-01	0.85
AAEL004075	-6.09E-01	0.39
AAEL004076	-4.24E-01	0.56
AAEL004081	-1.88E-01	0.88
AAEL004083	-4.89E-01	0.51
AAEL004086	3.73E-02	0.98
AAEL004088	6.08E-01	0.01
AAEL004090	-2.07E-01	0.85
AAEL004092	-5.91E-01	0.29
AAEL004095	-1.82E-01	0.87
AAEL004096	6.43E-01	0.32
AAEL004098	-4.18E-01	0.67
AAEL004102	9.07E-01	0.02
AAEL004110	-2.40E-01	0.85
AAEL004113	-5.80E-02	0.98
AAEL004117	7.58E-02	0.95
AAEL004118	4.37E-01	0.31
AAEL004119	5.70E-01	0.37
AAEL004121	8.96E-03	1.00
AAEL004124	5.83E-03	1.00
AAEL004125	4.04E-01	0.67
AAEL004126	-2.54E-01	0.53
AAEL004127	9.07E-02	0.96
AAEL004131	-2.25E-01	0.77
AAEL004132	-7.14E-01	0.41
AAEL004137	6.66E-01	0.19
AAEL004138	-2.85E-01	0.78
AAEL004141	3.08E-01	0.39
AAEL004142	3.50E-01	0.77
AAEL004143	8.01E-02	0.97
AAEL004146	-2.55E-01	0.83
AAEL004147	7.40E-01	0.33
AAEL004148	-6.59E-01	0.08
AAEL004151	-3.75E-01	0.33
AAEL004161	-7.50E-01	0.36
AAEL004167	5.09E-02	0.98
AAEL004168	3.64E-02	0.98
AAEL004169	9.83E-02	0.96
AAEL004175	1.40E+14	0.00
AAEL004176	3.27E-01	0.43
AAEL004180	-2.97E-01	0.84
AAEL004183	-4.99E-01	0.58
AAEL004188	1.91E+14	0.00
AAEL004193	-2.87E-01	0.70
AAEL004195	3.54E-01	0.34
AAEL004196	4.66E-01	0.53
AAEL004203	1.34E+13	0.00
AAEL004206	6.59E-02	0.93
AAEL004211	2.08E-02	1.00
AAEL004212	2.61E-01	0.76
AAEL004221	5.28E-01	0.13
AAEL004227	-2.23E-01	0.60
AAEL004228	-4.04E-01	0.58
AAEL004229	-8.76E-01	0.00
AAEL004234	-1.72E-02	0.99
AAEL004235	-4.98E-01	0.39
AAEL004236	-4.44E-01	0.23
AAEL004237	-4.62E-02	0.98
AAEL004239	-1.21E-01	0.83
AAEL004240	7.00E-02	0.95
AAEL004242	6.33E-01	0.46
AAEL004247	7.18E-01	0.02
AAEL004276	-4.36E-01	0.70
AAEL004277	2.90E-01	0.74
AAEL004278	-1.06E-01	0.85
AAEL004282	1.66E-01	0.91
AAEL004283	-1.23E-01	0.95
AAEL004284	2.02E-01	0.64
AAEL004287	6.82E-02	0.96
AAEL004288	5.86E-04	1.00
AAEL004291	-2.38E-01	0.86
AAEL004294	2.51E-02	0.98
AAEL004297	-1.60E-01	0.81
AAEL004300	2.28E-02	0.99
AAEL004306	-3.75E-02	0.99
AAEL004307	-4.01E-01	0.23
AAEL004308	1.50E-01	0.87
AAEL004311	-1.77E-01	0.91
AAEL004313	-4.74E-01	0.10
AAEL004319	-1.79E-01	0.91
AAEL004320	1.20E-01	0.92
AAEL004325	-4.20E-01	0.17
AAEL004327	-2.00E-01	0.74
AAEL004329	1.21E-01	0.89
AAEL004332	7.97E-01	0.28
AAEL004335	4.90E-01	0.32
AAEL004338	1.18E-01	0.88
AAEL004345	4.85E-01	0.35
AAEL004347	-3.88E-01	0.38
AAEL004348	-3.23E-01	0.79
AAEL004350	-8.69E-02	0.96
AAEL004351	1.15E-01	0.88
AAEL004355	3.18E-01	0.80
AAEL004356	3.56E-01	0.64
AAEL004361	9.79E-01	0.07
AAEL004364	-5.02E-01	0.62
AAEL004368	-3.15E-01	0.74
AAEL004378	-4.09E-01	0.17
AAEL004379	-2.90E-02	0.99
AAEL004384	-4.03E-02	0.96
AAEL004397	1.70E-01	0.85
AAEL004404	-1.33E-01	0.94
AAEL004406	-7.58E-01	0.01
AAEL004410	-1.38E+14	0.05
AAEL004415	-5.01E-01	0.55
AAEL004417	1.32E-01	0.88
AAEL004419	-5.12E-01	0.19
AAEL004423	8.25E-02	0.91
AAEL004425	-5.95E-01	0.15
AAEL004426	2.69E-01	0.78
AAEL004427	-3.30E-01	0.62
AAEL004430	-1.47E-01	0.91
AAEL004431	-4.53E-01	0.39
AAEL004433	1.27E-01	0.94
AAEL004434	-2.82E-01	0.56
AAEL004435	3.43E-01	0.53
AAEL004436	1.76E-02	1.00
AAEL004437	-5.52E-02	0.98
AAEL004438	-2.85E-01	0.60
AAEL004439	-8.51E-01	0.32
AAEL004440	5.36E-01	0.20
AAEL004441	-1.85E-01	0.88
AAEL004444	-2.89E-01	0.85
AAEL004445	-5.73E-01	0.13
AAEL004448	4.39E-01	0.40
AAEL004449	-5.56E-01	0.56
AAEL004450	-1.59E-01	0.93
AAEL004455	-5.09E-01	0.58
AAEL004457	-2.62E-01	0.55
AAEL004460	-1.55E-01	0.84
AAEL004465	-2.25E-01	0.87
AAEL004467	5.40E-02	0.96
AAEL004469	2.77E-02	0.99
AAEL004471	-4.67E-01	0.26
AAEL004472	-6.90E-02	0.92
AAEL004474	-4.76E-01	0.34
AAEL004475	-5.06E-01	0.67
AAEL004480	5.84E-02	0.97
AAEL004485	-3.33E-01	0.60
AAEL004486	1.25E+14	0.00
AAEL004489	-9.22E-02	0.93
AAEL004490	-2.58E-01	0.81
AAEL004493	-3.45E-01	0.53
AAEL004496	1.00E-01	0.95
AAEL004497	9.68E-02	0.94
AAEL004500	-4.18E-01	0.06
AAEL004502	5.55E-01	0.58
AAEL004503	-4.14E-01	0.30
AAEL004505	-1.44E+14	0.04
AAEL004507	1.24E+14	0.00
AAEL004511	-2.93E-01	0.82
AAEL004513	8.35E-01	0.32
AAEL004520	4.94E-01	0.28
AAEL004523	-1.03E+14	0.00
AAEL004526	-2.17E-01	0.89
AAEL004527	-4.69E-02	0.98
AAEL004529	-5.91E-02	0.97
AAEL004532	3.86E-02	0.98
AAEL004534	1.60E-01	0.84
AAEL004546	-1.69E-01	0.77
AAEL004551	2.98E-02	0.98
AAEL004553	-2.02E-01	0.66
AAEL004554	3.24E-01	0.77
AAEL004559	-1.36E-01	0.88
AAEL004563	-1.81E-01	0.85
AAEL004566	3.39E-01	0.67
AAEL004567	-1.30E-01	0.84
AAEL004569	-1.64E-01	0.88
AAEL004570	-1.41E-01	0.94
AAEL004571	7.78E-01	0.32
AAEL004575	1.80E+14	0.00
AAEL004579	6.39E-01	0.14
AAEL004580	7.72E-01	0.04
AAEL004583	-1.55E-01	0.87
AAEL004586	-2.57E-01	0.58
AAEL004589	-8.95E-01	0.07
AAEL004603	4.85E-01	0.54
AAEL004607	1.82E-01	0.85
AAEL004613	-7.60E-01	0.17
AAEL004616	3.26E-01	0.38
AAEL004620	-1.44E-01	0.88
AAEL004623	7.80E-02	0.96
AAEL004631	-9.32E-01	0.00
AAEL004633	-2.77E-01	0.84
AAEL004646	-3.73E-01	0.67
AAEL004653	1.87E-01	0.81
AAEL004657	4.52E-01	0.25
AAEL004661	-4.25E-01	0.56
AAEL004663	2.38E-01	0.83
AAEL004665	4.70E-01	0.39
AAEL004668	3.19E-01	0.58
AAEL004675	3.42E-01	0.50
AAEL004676	1.32E+14	0.00
AAEL004680	-6.69E-01	0.44
AAEL004682	-7.07E-01	0.04
AAEL004684	5.12E-02	0.94
AAEL004685	-1.44E-01	0.91
AAEL004686	-1.35E-02	1.00
AAEL004688	-1.23E-01	0.89
AAEL004689	2.75E-01	0.74
AAEL004690	3.30E-02	0.99
AAEL004691	6.29E-02	0.95
AAEL004692	-3.89E-01	0.64
AAEL004694	-4.34E-01	0.72
AAEL004697	-4.21E-01	0.35
AAEL004699	-6.20E-01	0.00
AAEL004702	1.08E-02	1.00
AAEL004707	1.84E-01	0.78
AAEL004709	4.61E-01	0.64
AAEL004710	-8.46E-01	0.06
AAEL004715	-1.44E-01	0.88
AAEL004716	-1.54E-01	0.82
AAEL004719	3.59E-02	0.99
AAEL004726	-4.58E-01	0.58
AAEL004727	6.81E-02	0.96
AAEL004733	-8.20E-02	0.95
AAEL004734	3.64E-02	0.99
AAEL004738	-2.49E-01	0.68
AAEL004739	7.86E-02	0.95
AAEL004743	1.20E+14	0.00
AAEL004744	-4.26E-01	0.67
AAEL004750	-1.86E+13	0.00
AAEL004755	4.45E-01	0.18
AAEL004756	-2.66E-01	0.77
AAEL004757	-1.76E-02	1.00
AAEL004763	-5.56E-01	0.42
AAEL004768	1.53E+14	0.00
AAEL004773	-4.22E-01	0.58
AAEL004774	-2.45E-01	0.86
AAEL004778	-3.36E-01	0.43
AAEL004779	-6.72E-01	0.48
AAEL004783	-9.48E-02	0.92
AAEL004784	8.97E-01	0.03
AAEL004790	5.30E-01	0.52
AAEL004791	-1.13E-01	0.93
AAEL004798	-1.77E+14	0.01
AAEL004802	3.27E-01	0.65
AAEL004804	1.59E-01	0.91
AAEL004805	1.73E+14	0.01
AAEL004813	3.27E-04	1.00
AAEL004814	7.99E-01	0.25
AAEL004818	-1.30E-02	1.00
AAEL004821	-3.74E-01	0.28
AAEL004823	2.85E-01	0.77
AAEL004829	-1.32E-01	0.90
AAEL004832	2.57E-01	0.78
AAEL004835	4.61E-02	0.97
AAEL004839	2.04E-01	0.81
AAEL004843	-2.42E-01	0.88
AAEL004844	6.32E-01	0.44
AAEL004846	-4.92E-01	0.64
AAEL004847	3.74E-01	0.37
AAEL004853	1.42E-01	0.87
AAEL004854	1.56E-01	0.93
AAEL004855	-2.23E-01	0.64
AAEL004859	1.02E-01	0.93
AAEL004860	2.97E-01	0.69
AAEL004865	-1.52E-01	0.80
AAEL004866	-4.79E-01	0.66
AAEL004868	-2.73E-01	0.78
AAEL004873	3.80E-01	0.75
AAEL004874	7.94E-02	0.94
AAEL004875	-2.57E-01	0.87
AAEL004879	-1.39E+14	0.00
AAEL004884	1.37E+14	0.00
AAEL004889	-2.43E-02	1.00
AAEL004900	-2.37E-01	0.84
AAEL004902	-3.05E-03	1.00
AAEL004905	-2.22E-03	1.00
AAEL004910	-4.59E-01	0.63
AAEL004911	1.50E-01	0.93
AAEL004913	-1.35E-01	0.88
AAEL004914	3.65E-01	0.71
AAEL004916	3.83E-02	0.99
AAEL004918	-8.27E-01	0.37
AAEL004920	-1.20E-01	0.92
AAEL004930	-7.72E-01	0.03
AAEL004936	5.05E-02	0.97
AAEL004938	-1.86E-01	0.81
AAEL004942	3.27E-01	0.58
AAEL004957	2.79E-01	0.84
AAEL004967	7.93E-01	0.10
AAEL004970	-3.24E-01	0.82
AAEL004972	-5.34E-01	0.47
AAEL004973	-3.08E-01	0.42
AAEL004974	-6.23E-01	0.57
AAEL004977	-2.52E-01	0.65
AAEL004978	-2.76E-01	0.83
AAEL004980	-5.43E-02	0.97
AAEL004981	4.06E-01	0.33
AAEL004983	1.32E-01	0.93
AAEL004984	7.72E-02	0.94
AAEL004985	9.33E-02	0.91
AAEL004986	1.38E-01	0.84
AAEL004988	-1.44E-01	0.88
AAEL004989	4.70E-02	0.98
AAEL004990	2.41E-01	0.85
AAEL004997	-1.03E+14	0.08
AAEL005000	6.43E-01	0.05
AAEL005001	-5.02E-01	0.58
AAEL005002	3.50E-02	0.99
AAEL005006	5.89E-01	0.04
AAEL005008	-5.51E-01	0.17
AAEL005013	-3.01E-01	0.57
AAEL005016	-6.15E-01	0.43
AAEL005017	5.57E-01	0.49
AAEL005019	3.35E-01	0.79
AAEL005022	2.22E-01	0.86
AAEL005023	9.09E-01	0.03
AAEL005025	-4.61E-01	0.55
AAEL005026	2.86E-01	0.82
AAEL005027	-1.28E+14	0.00
AAEL005029	1.81E+14	0.00
AAEL005032	2.30E-01	0.80
AAEL005033	-8.19E-01	0.39
AAEL005037	-3.75E-01	0.61
AAEL005038	-2.41E-01	0.69
AAEL005041	-2.80E-01	0.82
AAEL005043	1.44E+14	0.00
AAEL005045	9.28E-01	0.00
AAEL005046	-6.15E-01	0.29
AAEL005048	1.62E-01	0.80
AAEL005052	-2.39E-03	1.00
AAEL005054	-1.67E-01	0.91
AAEL005061	-1.22E-01	0.95
AAEL005068	-6.20E-02	0.98
AAEL005069	5.60E-01	0.02
AAEL005070	1.80E-01	0.91
AAEL005071	-7.67E-02	0.94
AAEL005073	-2.00E+14	0.00
AAEL005079	-4.42E-01	0.64
AAEL005084	4.19E-01	0.52
AAEL005092	-2.61E-01	0.78
AAEL005097	-1.19E-01	0.88
AAEL005103	-2.81E-01	0.81
AAEL005106	-4.37E-01	0.46
AAEL005111	-6.24E-01	0.52
AAEL005113	1.68E-01	0.74
AAEL005118	-7.76E-01	0.39
AAEL005123	-5.81E-01	0.50
AAEL005127	1.12E+14	0.05
AAEL005139	-6.90E-01	0.48
AAEL005140	-3.06E-01	0.75
AAEL005143	9.17E-01	0.00
AAEL005146	-1.58E-02	1.00
AAEL005149	-1.37E-01	0.89
AAEL005150	8.38E-02	0.95
AAEL005152	1.21E+14	0.01
AAEL005162	-1.50E-01	0.92
AAEL005163	-1.07E-01	0.95
AAEL005165	-1.73E-01	0.67
AAEL005169	9.14E-01	0.00
AAEL005170	1.77E-01	0.79
AAEL005171	-1.20E-01	0.93
AAEL005174	-5.83E-01	0.01
AAEL005175	5.94E-03	1.00
AAEL005177	9.00E-01	0.01
AAEL005179	2.56E+14	0.00
AAEL005180	3.64E-01	0.69
AAEL005185	9.50E-01	0.02
AAEL005187	2.79E-01	0.56
AAEL005190	3.65E-01	0.64
AAEL005191	2.65E-01	0.85
AAEL005195	-1.05E+14	0.08
AAEL005197	8.44E-02	0.95
AAEL005201	1.94E-01	0.88
AAEL005203	1.12E-01	0.94
AAEL005204	-3.72E-01	0.76
AAEL005206	-2.73E-01	0.85
AAEL005208	6.34E-02	0.97
AAEL005211	-1.49E-01	0.86
AAEL005213	-1.94E-01	0.71
AAEL005214	-6.09E-01	0.34
AAEL005215	1.73E-01	0.88
AAEL005216	-9.89E-01	0.05
AAEL005217	-1.31E-01	0.94
AAEL005220	-2.03E-01	0.59
AAEL005221	7.67E-01	0.01
AAEL005225	5.81E-01	0.58
AAEL005229	-1.20E-01	0.88
AAEL005238	1.86E-01	0.84
AAEL005239	5.26E-01	0.11
AAEL005242	-3.53E-01	0.59
AAEL005245	1.17E+14	0.05
AAEL005255	-3.53E-01	0.50
AAEL005258	1.83E-01	0.86
AAEL005259	-1.33E-02	1.00
AAEL005261	1.55E-01	0.88
AAEL005262	6.67E-02	0.95
AAEL005266	-1.42E-01	0.84
AAEL005269	-2.44E-01	0.75
AAEL005270	4.77E-01	0.31
AAEL005271	-3.88E-02	0.98
AAEL005276	-2.81E-02	0.98
AAEL005277	-2.29E-01	0.71
AAEL005284	-6.20E-01	0.46
AAEL005289	-3.47E-01	0.49
AAEL005290	-4.39E-02	0.98
AAEL005293	-6.88E-01	0.03
AAEL005303	1.19E-01	0.93
AAEL005305	-4.14E-01	0.43
AAEL005308	-2.79E-01	0.59
AAEL005311	3.51E-01	0.74
AAEL005313	-2.53E-01	0.86
AAEL005329	8.50E-02	0.93
AAEL005339	2.30E-01	0.82
AAEL005341	5.13E-03	1.00
AAEL005342	-4.22E-01	0.40
AAEL005347	-9.76E-02	0.93
AAEL005353	-1.52E-01	0.90
AAEL005354	4.83E-01	0.45
AAEL005355	5.51E-02	0.97
AAEL005356	-3.98E-01	0.61
AAEL005358	-4.12E-01	0.72
AAEL005364	-7.61E-02	0.93
AAEL005367	-1.16E-01	0.92
AAEL005368	3.06E-03	1.00
AAEL005383	-8.41E-01	0.27
AAEL005390	1.90E-02	1.00
AAEL005391	7.60E-01	0.03
AAEL005400	-4.38E-01	0.31
AAEL005401	-3.85E-01	0.23
AAEL005405	-4.84E-01	0.41
AAEL005410	-2.59E-01	0.64
AAEL005411	1.90E-01	0.81
AAEL005414	-2.29E-01	0.87
AAEL005415	-1.88E-01	0.88
AAEL005419	-3.34E-01	0.52
AAEL005422	1.19E-01	0.85
AAEL005423	3.04E-01	0.79
AAEL005425	-1.16E+14	0.02
AAEL005428	-2.63E-01	0.87
AAEL005429	4.43E-01	0.35
AAEL005432	1.92E-01	0.61
AAEL005446	-5.38E-01	0.43
AAEL005450	-2.63E-01	0.77
AAEL005451	-1.89E-01	0.69
AAEL005453	-1.83E-01	0.91
AAEL005454	4.62E-01	0.41
AAEL005455	-2.13E-01	0.82
AAEL005457	-1.50E-01	0.81
AAEL005458	-7.11E-01	0.01
AAEL005460	-2.31E-01	0.72
AAEL005468	-4.53E-01	0.70
AAEL005470	-2.39E-01	0.87
AAEL005471	3.90E-02	0.97
AAEL005472	-1.15E-02	1.00
AAEL005475	6.64E-01	0.51
AAEL005476	-4.46E-01	0.62
AAEL005477	5.86E-01	0.60
AAEL005481	-7.05E-01	0.01
AAEL005492	4.40E-01	0.53
AAEL005493	-7.66E-01	0.27
AAEL005500	2.82E-01	0.53
AAEL005504	1.84E-01	0.91
AAEL005508	2.49E-01	0.55
AAEL005510	2.84E-01	0.83
AAEL005515	-4.32E-01	0.11
AAEL005520	-8.00E-01	0.00
AAEL005521	6.10E-01	0.05
AAEL005522	2.11E-01	0.86
AAEL005524	2.04E-01	0.70
AAEL005525	-3.89E-01	0.77
AAEL005526	-1.24E-01	0.95
AAEL005527	3.86E-01	0.61
AAEL005528	-1.13E-01	0.92
AAEL005536	3.47E-01	0.30
AAEL005544	-4.86E-01	0.35
AAEL005548	-3.47E-01	0.35
AAEL005552	2.05E-01	0.79
AAEL005556	-7.32E-01	0.27
AAEL005558	-5.26E-01	0.08
AAEL005567	-4.34E-01	0.18
AAEL005579	-6.02E-02	0.96
AAEL005580	1.02E-01	0.94
AAEL005583	-2.42E-01	0.85
AAEL005593	-2.48E-01	0.80
AAEL005594	-3.95E-01	0.13
AAEL005600	2.16E-01	0.89
AAEL005604	4.33E-01	0.68
AAEL005605	1.07E+14	0.00
AAEL005607	3.69E-02	0.96
AAEL005609	-7.45E-01	0.00
AAEL005610	3.37E-01	0.35
AAEL005611	3.55E-01	0.22
AAEL005615	2.03E-01	0.84
AAEL005617	7.15E-01	0.13
AAEL005626	6.62E-02	0.97
AAEL005628	-4.81E-01	0.47
AAEL005629	-3.26E-01	0.50
AAEL005635	-4.85E-01	0.64
AAEL005638	-1.37E+13	0.01
AAEL005639	-6.18E-01	0.46
AAEL005641	7.19E-01	0.42
AAEL005643	-4.24E-01	0.71
AAEL005646	-4.24E-01	0.62
AAEL005651	-9.35E-01	0.01
AAEL005653	3.14E-01	0.38
AAEL005655	-1.91E-02	0.99
AAEL005659	-3.28E-01	0.67
AAEL005662	6.20E-01	0.04
AAEL005663	7.73E-01	0.26
AAEL005666	-3.16E-01	0.49
AAEL005676	9.06E-01	0.00
AAEL005678	4.85E-01	0.45
AAEL005688	-1.51E-01	0.91
AAEL005690	-2.07E-01	0.88
AAEL005692	-1.06E+14	0.12
AAEL005694	1.75E-01	0.87
AAEL005699	-3.62E-01	0.49
AAEL005701	-1.11E+14	0.01
AAEL005702	1.22E+14	0.02
AAEL005706	1.52E+13	0.00
AAEL005709	-3.61E-01	0.66
AAEL005712	-5.98E-01	0.38
AAEL005713	-3.25E-01	0.81
AAEL005719	3.01E-01	0.80
AAEL005721	3.48E-01	0.77
AAEL005722	-2.71E-01	0.55
AAEL005725	-1.05E+14	0.18
AAEL005726	-6.49E-02	0.95
AAEL005728	-3.60E-01	0.43
AAEL005729	-3.50E-01	0.64
AAEL005730	-1.07E-01	0.93
AAEL005732	7.56E-01	0.09
AAEL005734	-6.52E-01	0.16
AAEL005736	-1.74E-01	0.87
AAEL005739	1.83E-01	0.70
AAEL005742	-1.08E-02	1.00
AAEL005744	-6.45E-01	0.10
AAEL005747	4.50E-02	0.98
AAEL005749	-1.08E+14	NA
AAEL005754	-1.86E-01	0.87
AAEL005762	1.20E+14	0.03
AAEL005766	5.98E-01	0.07
AAEL005774	-6.74E-02	0.97
AAEL005790	3.36E-01	0.57
AAEL005796	3.53E-01	0.69
AAEL005798	-1.44E-02	0.99
AAEL005799	1.00E-01	0.93
AAEL005802	1.51E-01	0.88
AAEL005808	3.21E-01	0.41
AAEL005811	3.21E-01	0.67
AAEL005813	1.25E-01	0.93
AAEL005816	-5.31E-01	0.33
AAEL005817	-4.83E-01	0.05
AAEL005819	1.17E-02	1.00
AAEL005821	1.11E+14	0.00
AAEL005822	-6.73E-01	0.01
AAEL005825	3.79E-01	0.71
AAEL005826	-2.75E-02	0.98
AAEL005830	1.79E-01	0.86
AAEL005831	-1.24E-01	0.94
AAEL005832	2.01E-01	0.78
AAEL005839	-3.04E-01	0.63
AAEL005843	4.86E-02	0.97
AAEL005845	-1.43E-01	0.75
AAEL005846	-3.97E-01	0.66
AAEL005848	-3.48E-01	0.75
AAEL005849	-2.59E-01	0.64
AAEL005856	-1.24E-01	0.86
AAEL005857	-1.75E-01	0.89
AAEL005861	-9.96E-02	0.90
AAEL005863	3.10E-01	0.70
AAEL005866	-2.15E-01	0.84
AAEL005868	4.50E-01	0.37
AAEL005870	5.23E-02	0.98
AAEL005874	4.95E-01	0.29
AAEL005877	-8.74E-01	0.13
AAEL005879	-3.58E-01	0.44
AAEL005882	-1.03E+14	0.12
AAEL005884	7.41E-01	0.05
AAEL005885	6.51E-02	0.98
AAEL005890	1.80E-01	0.84
AAEL005896	2.95E-01	0.82
AAEL005897	8.54E-02	0.93
AAEL005898	-9.93E-01	0.20
AAEL005900	8.58E-02	0.92
AAEL005901	-1.34E-01	0.86
AAEL005902	4.32E-01	0.39
AAEL005903	-5.23E-01	0.58
AAEL005904	-1.87E-03	1.00
AAEL005908	5.92E-01	0.41
AAEL005909	-2.68E-01	0.82
AAEL005910	2.28E-01	0.74
AAEL005911	-2.99E-01	0.84
AAEL005921	4.81E-01	0.20
AAEL005928	5.74E-01	0.35
AAEL005929	3.84E-01	0.64
AAEL005931	6.53E-01	0.34
AAEL005939	-4.06E-01	0.48
AAEL005944	-6.42E-01	0.46
AAEL005946	1.89E-01	0.88
AAEL005947	-4.31E-01	0.54
AAEL005950	1.09E-01	0.89
AAEL005955	-9.32E-01	0.07
AAEL005956	-1.46E+14	0.00
AAEL005958	-9.85E-01	0.13
AAEL005962	-2.10E-01	0.91
AAEL005965	2.12E-01	0.87
AAEL005968	-1.95E-01	0.86
AAEL005970	-1.65E-01	0.87
AAEL005972	-4.39E-01	0.69
AAEL005976	-5.08E-01	0.46
AAEL005977	-8.74E-01	0.07
AAEL005985	9.46E-02	0.92
AAEL005991	4.66E-01	0.32
AAEL005997	-4.98E-01	0.23
AAEL006002	-2.81E-02	0.99
AAEL006006	-7.33E-01	0.43
AAEL006010	-3.40E-01	0.77
AAEL006011	-1.48E-01	0.79
AAEL006012	-2.99E-01	0.72
AAEL006013	5.24E-01	0.45
AAEL006016	1.31E-01	0.93
AAEL006020	-8.86E-02	0.93
AAEL006022	1.16E-01	0.93
AAEL006023	2.89E-01	0.54
AAEL006025	-3.15E-01	0.61
AAEL006026	-3.81E-01	0.77
AAEL006034	-8.54E-01	0.20
AAEL006035	9.97E-03	1.00
AAEL006036	-1.87E-02	1.00
AAEL006038	5.27E-01	0.43
AAEL006039	-2.24E-01	0.81
AAEL006044	-3.34E-01	0.75
AAEL006048	-4.81E-01	0.63
AAEL006050	1.12E-01	0.93
AAEL006053	9.46E-02	0.85
AAEL006056	5.42E-01	0.41
AAEL006059	-1.22E-01	0.94
AAEL006061	3.44E-01	0.67
AAEL006065	-3.41E-02	0.98
AAEL006066	-3.15E-01	0.76
AAEL006069	1.10E-01	0.93
AAEL006070	3.22E-01	0.58
AAEL006071	-1.06E-01	0.93
AAEL006073	-4.93E-01	0.66
AAEL006081	-9.92E-02	0.96
AAEL006087	-2.13E-01	0.75
AAEL006091	-2.29E-01	0.67
AAEL006095	6.59E-01	0.08
AAEL006098	-3.20E-01	0.59
AAEL006113	2.32E-02	0.98
AAEL006115	-4.22E-02	0.96
AAEL006116	3.62E-01	0.76
AAEL006117	-1.11E-01	0.94
AAEL006118	-6.22E-01	0.49
AAEL006120	1.02E-01	0.96
AAEL006124	1.08E-01	0.93
AAEL006129	-3.76E-01	0.60
AAEL006133	1.07E-02	1.00
AAEL006134	-3.25E-01	0.79
AAEL006139	2.62E-01	0.44
AAEL006142	1.01E-01	0.96
AAEL006145	-1.93E-03	1.00
AAEL006155	1.80E-01	0.88
AAEL006158	-2.75E-01	0.48
AAEL006159	2.91E-01	0.42
AAEL006161	-4.94E-01	0.69
AAEL006166	-1.68E-01	0.92
AAEL006169	-1.13E-01	0.83
AAEL006171	-1.03E+14	0.00
AAEL006172	-5.75E-02	0.98
AAEL006174	1.74E-01	0.90
AAEL006175	-2.21E-02	1.00
AAEL006177	1.55E-01	0.92
AAEL006178	-2.00E-01	0.89
AAEL006181	-1.13E+14	0.07
AAEL006185	7.42E-01	0.11
AAEL006186	-5.65E-01	0.10
AAEL006187	-2.40E-01	0.80
AAEL006189	-1.45E-01	0.84
AAEL006196	-2.58E-01	0.57
AAEL006205	-1.90E-01	0.88
AAEL006207	1.55E+14	0.00
AAEL006216	3.98E-01	0.51
AAEL006221	3.85E-01	0.72
AAEL006224	9.84E-01	0.00
AAEL006226	-1.88E-01	0.89
AAEL006231	6.92E-02	0.96
AAEL006235	-3.25E-01	0.48
AAEL006236	-3.60E-01	0.78
AAEL006238	-1.98E-01	0.71
AAEL006239	-1.76E-01	0.84
AAEL006247	7.56E-02	0.95
AAEL006249	-2.71E-01	0.80
AAEL006251	-2.59E-01	0.74
AAEL006262	-2.07E-02	1.00
AAEL006264	-4.22E-01	0.26
AAEL006270	3.06E-02	0.98
AAEL006271	6.69E-01	0.51
AAEL006275	1.35E-01	0.89
AAEL006276	8.04E-01	0.01
AAEL006277	-2.07E-01	0.71
AAEL006285	4.66E-01	0.51
AAEL006299	2.90E-01	0.77
AAEL006300	1.69E-01	0.85
AAEL006308	-2.47E-01	0.74
AAEL006309	-7.06E-01	0.23
AAEL006311	6.81E-01	0.45
AAEL006312	2.30E-01	0.75
AAEL006314	-1.01E+14	0.17
AAEL006315	-2.13E-01	0.75
AAEL006317	3.67E-01	0.31
AAEL006320	4.76E-02	0.97
AAEL006321	6.80E-01	0.07
AAEL006327	-1.27E+14	0.00
AAEL006330	-2.31E-01	0.81
AAEL006337	-1.38E-01	0.91
AAEL006342	7.07E-01	0.00
AAEL006343	-8.81E-01	0.34
AAEL006346	-1.15E-02	1.00
AAEL006353	1.94E+14	0.00
AAEL006356	-6.71E-03	1.00
AAEL006359	1.82E+14	0.00
AAEL006362	2.36E-01	0.72
AAEL006363	-3.54E-01	0.62
AAEL006364	-2.85E-01	0.59
AAEL006365	-5.95E-01	0.05
AAEL006367	3.31E-01	0.77
AAEL006368	-5.12E-01	0.07
AAEL006370	-2.80E-01	0.81
AAEL006372	-8.32E-01	0.01
AAEL006373	-2.23E-01	0.86
AAEL006374	6.55E-01	0.45
AAEL006376	-8.66E-01	0.00
AAEL006378	-8.11E-01	0.00
AAEL006381	-9.27E-01	NA
AAEL006383	-8.83E-01	0.00
AAEL006384	-5.51E-01	0.06
AAEL006386	1.34E-01	0.93
AAEL006390	3.90E-01	0.17
AAEL006400	-5.11E-03	1.00
AAEL006401	-4.11E-01	0.72
AAEL006409	-1.95E-02	1.00
AAEL006412	2.71E-01	0.66
AAEL006413	-9.82E-01	0.20
AAEL006415	-1.79E-01	0.78
AAEL006420	-1.72E-01	0.83
AAEL006433	-2.62E-01	0.81
AAEL006435	-3.89E-01	0.68
AAEL006436	2.77E-01	0.62
AAEL006437	-2.41E-01	0.83
AAEL006438	1.61E-02	1.00
AAEL006439	-2.59E-01	0.86
AAEL006441	-7.41E-01	0.11
AAEL006445	-7.78E-02	0.97
[truncated: 4,084 more rows]

## Sheet: Upregulated
Gene_id	Annotation	Log2FoldChange	Adjusted p- value	KEGG.ID
AAEL014613	CYP9J24	3.55	1.09E-49
AAEL002005	CYP12F6	3.39	8.92E-20
AAEL006989	CYP6AG7	3.24	1.19E-44
AAEL007024	CYP6AG3	2.87	4.30E-34
AAEL025053	Clavesin-1	2.68	2.95E-19
AAEL014411	CYP304B3	2.64	8.99E-11
AAEL002138	triacylglycerol lipase, putative	2.60	2.29E-07
AAEL027370	LncRNA	2.56	9.13E-06
AAEL005179	uncharacterized serine-rich protein C215.13-like	2.56	2.92E-13
AAEL002670	AMP dependent ligase	2.49	1.61E-06
AAEL021861	CYP6AG4	2.41	3.50E-13
AAEL008560	glucosyl/glucuronosyl transferases	2.38	1.80E-28
AAEL003132	intraflagellar transport 52 homolog (protein NGD5)	2.34	7.87E-05
AAEL014617	CYP9J28	2.32	7.66E-24
AAEL021812	Uncharacterized protein	2.28	1.33E-13
AAEL011850	CYP315A1	2.27	3.09E-12	aag00981
AAEL014371	glucosyl/glucuronosyl transferases	2.25	1.28E-15
AAEL027449	LncRNA	2.23	6.26E-05
AAEL013262	Acidic endochitinase SP2	2.20	2.01E-11
AAEL023819	LncRNA	2.19	2.68E-04
AAEL008266	Uncharacterized protein	2.16	1.06E-04
AAEL028635	CYP9J19	2.16	1.35E-15
AAEL022590	kinesin-like protein subito isoform X2	2.12	1.46E-04
AAEL001816	glucosyl/glucuronosyl transferases	2.07	2.92E-13
AAEL006990	putative phosphatidate phosphatase isoform X1	2.03	1.23E-19
AAEL022132	pancreatic lipase-related protein 2	2.02	9.03E-12
AAEL006353	sulfotransferase (sult)	1.94	2.01E-11
AAEL019847	multidrug resistance-associated protein 4	1.93	5.22E-05
AAEL004188	Uncharacterized protein	1.91	4.41E-09
AAEL014893	CYP6BB2	1.88	6.50E-04
AAEL007741	sterol desaturase	1.88	4.61E-08
AAEL025530	cytochrome P450 9e2	1.85	2.47E-13
AAEL025363	NADPH--cytochrome P450 reductase	1.84	1.89E-21
AAEL017302	Farnesol dehydrogenase	1.82	2.73E-05
AAEL006359	sulfotransferase (sult)	1.82	1.37E-15
AAEL005029	zinc finger protein	1.81	3.24E-04
AAEL004575	beta-galactosidase	1.80	9.51E-05	aag00052, aag04142, aag00604, aag00531, aag00511, aag01100
AAEL012704	AChain A, Crystal Structure Of Sterol Carrier Protein-2 Like-3 (Scp2- L3) From Aedes aegypti	1.79	1.28E-08
AAEL003954	juvenile hormone-inducible protein, putative	1.79	4.66E-12
AAEL001960	Cytochrome P450	1.78	2.12E-15
AAEL020124	Uncharacterized protein	1.78	5.64E-03
AAEL014609	CYP9J26	1.76	1.09E-12
AAEL007951	GSTE2	1.75	7.26E-03
AAEL023692	GSTE2	1.75	7.26E-03
AAEL012783	protease m1 zinc metalloprotease	1.75	1.81E-17	aag00480, aag01100
AAEL017334	flocculation protein FLO11	1.75	3.53E-04
AAEL028145	Uncharacterized protein	1.74	6.82E-03
AAEL015070	alkaline phosphatase	1.74	1.63E-07
AAEL004805	potassium-dependent sodium-calcium exchanger, putative	1.73	5.24E-03
AAEL009328	hydroxyacyl dehydrogenase	1.72	2.65E-12	aag00280, aag01100
AAEL008313	Uncharacterized protein	1.69	2.71E-09
AAEL013040	Vitamin K-dependent protein Z	1.68	9.32E-03
AAEL019603	probable cytochrome P450 9f2 isoform X1	1.67	2.16E-16
AAEL027406	Uncharacterized protein	1.65	5.21E-08
AAEL008957	nose resistant to fluoxetine protein 6-like	1.65	1.01E-05
AAEL026665	Pseudogene	1.63	5.26E-18
AAEL024524	Ankyrin-3	1.62	6.61E-07
AAEL025895	DNA repair protein RAD50	1.59	9.32E-03
AAEL014684	CYP6F3	1.59	7.26E-03
AAEL008386	ATP-binding cassette sub-family A member 3, putative	1.58	2.61E-12	aag02010
AAEL021964	LncRNA	1.58	1.69E-02
AAEL002658	AMP dependent ligase	1.57	9.93E-04
AAEL017209	multidrug resistance-associated protein 1	1.57	4.03E-04
AAEL026083	fatty acyl-CoA hydrolase precursor, medium chain-like	1.55	1.83E-02
AAEL006207	Uncharacterized protein	1.55	2.27E-17
AAEL004768	metallo-beta-lactamase domain-containing protein 1	1.53	1.39E-03
AAEL005706	triacylglycerol lipase	1.52	8.59E-06
AAEL007010	CYP6AG4	1.51	3.67E-05
AAEL003195	Carboxy/choline esterase Alpha Esterase_CCEae1C	1.51	7.57E-11
AAEL012929	Protein real-time	1.51	3.64E-03
AAEL003864	Uncharacterized protein	1.50	4.22E-03
AAEL011677	AMP dependent coa ligase	1.50	1.96E-02
AAEL020585	Uncharacterized protein	1.48	2.29E-07
AAEL009764	xaa-pro aminopeptidase	1.48	1.23E-06
AAEL011598	Gustatory receptor	1.47	7.51E-06
AAEL003971	Uncharacterized protein	1.47	9.68E-03
AAEL023844	esterase B1-like_CCEae3A	1.47	4.08E-06
AAEL002917	Uncharacterized protein	1.46	5.86E-05
AAEL025740	Uncharacterized protein	1.44	9.73E-03
AAEL005043	ATP-dependent bile acid permease	1.44	6.68E-15
AAEL002107	sulfide quinone reductase	1.43	1.79E-08	aag00920
AAEL012395	ATP-binding cassette transporter	1.43	5.11E-07
AAEL014886	4-aminobutyrate aminotransferase	1.43	1.22E-08	aag00280, aag00410, aag00640, aag00650, aag01100, aag00250
AAEL018042	UDP-glucuronosyltransferase 2C1 isoform X1	1.43	3.33E-05
AAEL000904	Carboxylic ester hydrolase	1.43	2.44E-13
AAEL012774	protease m1 zinc metalloprotease	1.41	6.92E-16
AAEL007787	5-aminolevulinic acid synthase	1.41	1.26E-10	aag00260, aag00860, aag01100
AAEL029008	UDP-glucuronosyltransferase 2B1 isoform X3	1.41	3.05E-06
AAEL010529	Uncharacterized protein	1.40	2.01E-04
AAEL021106	sphingosine-1-phosphate lyase	1.40	4.12E-08
AAEL009128	CYP6M6	1.40	5.56E-03
AAEL004175	40S ribosomal protein S17	1.40	3.53E-08	aag03010
AAEL001730	UPF0764 protein C16orf89 homolog	1.39	6.62E-04
AAEL009129	CYP6Z9	1.39	8.89E-11
AAEL016975	Uncharacterized protein	1.39	1.24E-05
AAEL009051	Thioredoxin Peroxidase	1.39	6.68E-05	aag01100, aag01120, aag00230
AAEL002085	CYP4H31	1.38	2.09E-07
AAEL004884	hemomucin	1.37	2.63E-06
AAEL023728	Ankyrin-3	1.37	5.03E-03
AAEL025503	Anoctamin	1.36	9.47E-03
AAEL003810	sugar transporter	1.34	5.07E-03
AAEL004203	Uncharacterized protein	1.34	8.59E-07
AAEL008157	arrestin domain-containing protein 3-like	1.33	3.17E-07
AAEL004676	(s)-2-hydroxy-acid oxidase	1.32	7.26E-05	aag04146, aag00630, aag01100
AAEL014435	juvenile hormone-inducible protein, putative	1.32	7.26E-04
AAEL026023	Peroxisomal multifunctional enzyme A	1.32	8.44E-09
AAEL000044	ornithine decarboxylase	1.31	1.32E-05	aag00480, aag00330, aag01100
AAEL015038	palmitoyl-protein thioesterase	1.31	6.45E-04	aag01212, aag04142, aag01100
AAEL017071	Carboxylic ester hydrolase_Alpha esterase	1.31	2.19E-06
AAEL006995	sodium/solute symporter	1.30	2.51E-03
AAEL003184	mfs transporter	1.30	3.40E-03
AAEL007962	GSTE4	1.29	1.82E-07	aaag00480, aag00980
AAEL001144	vam6/Vps39-like protein	1.29	1.08E-04
AAEL007669	oxidoreductase	1.29	3.16E-02
AAEL008217	serine-type enodpeptidase,	1.29	8.42E-05
AAEL027939	LncRNA	1.28	1.26E-02
AAEL027485	Pseudogene	1.28	6.90E-04
AAEL028024	LncRNA	1.28	1.55E-02
AAEL018273	glycerophosphocholine phosphodiesterase GPCPD1-like isoform X1	1.27	2.74E-09
AAEL009945	Uncharacterized protein	1.26	1.17E-02
AAEL027751	tubulin polyglutamylase TTLL5 isoform X3	1.26	9.13E-05
AAEL000314	malate dehydrogenase	1.26	1.66E-05
AAEL004486	valacyclovir hydrolase	1.25	5.13E-05
AAEL001844	zinc carboxypeptidase	1.25	6.15E-08
AAEL007131	sugar transporter	1.25	1.41E-02
AAEL010858	AMP dependent ligase	1.25	4.39E-04
AAEL012341	lysosomal acid lipase, putative	1.24	1.70E-02
AAEL012646	Uncharacterized protein	1.24	2.52E-05
AAEL004507	valacyclovir hydrolase	1.24	8.06E-08
AAEL022408	Uncharacterized protein	1.24	1.28E-06
AAEL003181	CCEAE3C	1.24	1.19E-12
AAEL012206	microtubule-associated protein tau	1.24	1.84E-05
AAEL017244	aminopeptidase 2, mitochondrial	1.23	2.32E-03
AAEL023274	2-oxo-4-hydroxy-4-carboxy-5-ureidoimidazoline decarboxylase	1.22	4.52E-03
AAEL005702	Uncharacterized protein	1.22	2.25E-02
AAEL008960	Regulator of telomere elongation helicase 1 homolog (EC 3.6.4.12)	1.21	2.52E-02
AAEL005152	Uncharacterized protein	1.21	1.17E-02
AAEL021532	Putative rhythmically	1.21	2.22E-08
AAEL010382	aldehyde oxidase	1.21	1.23E-06
AAEL007349	lipopolysaccharide-induced tumor necrosis factor-alpha factor homolog isoform X1	1.20	3.12E-03
AAEL005762	leucine-rich transmembrane proteins	1.20	2.96E-02
AAEL027539	probable multidrug resistance-associated protein lethal(2)03659	1.20	2.49E-05
AAEL004743	multidrug resistance protein 2 (ATP-binding cassette protein c)	1.20	7.34E-04
AAEL003091	glucosyl/glucuronosyl transferases	1.19	8.04E-04
AAEL012685	Uncharacterized protein	1.19	2.38E-03
AAEL010926	serum response factor homolog isoform X1	1.18	2.30E-03
AAEL007816	CYP4D23	1.18	1.23E-06
AAEL001833	juvenile hormone-inducible protein, putative	1.18	3.73E-06
AAEL026582	probable cytochrome P450 6a14	1.17	1.67E-09
AAEL011313	Epoxide hydrolase	1.17	2.95E-09	aag00981
AAEL003213	guanine deaminase	1.17	2.01E-02	aag00230, aag01100
AAEL022793	apoptosis-resistant E3 ubiquitin protein ligase 1 isoform X4	1.16	1.55E-02
AAEL007947	GSTE3	1.16	2.23E-04
AAEL014678	CYP6F2	1.16	3.00E-02
AAEL009475	carbamoyl-phosphate synthase large chain	1.15	1.01E-03
AAEL011109	sodium/hydrogen exchanger 9B2 isoform X2	1.15	3.16E-02
AAEL024264	major facilitator superfamily domain-containing protein 10	1.14	1.78E-03
AAEL014662	AMP dependent coa ligase	1.13	1.87E-03
AAEL008663	aldo-keto reductase	1.12	1.43E-02
AAEL002638	CYP9J6	1.12	9.03E-03
AAEL005127	ribonuclease UK114, putative	1.12	4.66E-02
AAEL008841	acyl-CoA oxidase	1.12	2.68E-07	aag00071, aag01212, aag04146, aag00592, aag01040, aag01100
AAEL008857	deoxyribonuclease I, putative	1.11	2.94E-06
AAEL005821	alanyl aminopeptidase	1.11	3.20E-06
AAEL002426	endoplasmic reticulum metallopeptidase 1-like	1.10	3.01E-05
AAEL002870	dipeptidyl peptidase iii	1.10	1.48E-05
AAEL020535	LncRNA	1.10	2.04E-02
AAEL025929	Uncharacterized protein	1.10	8.59E-06
AAEL009948	aldehyde dehydrogenase	1.09	2.06E-06
AAEL010540	alpha-amylase	1.09	8.36E-08	aag00052, aag01100, aag00500
AAEL003317	alkaline phosphatase	1.09	9.51E-05
AAEL017297	CYP6M9	1.09	1.45E-04
AAEL025460	multidrug resistance-associated protein 4	1.08	6.37E-03
AAEL003873	Glycerol-3-phosphate dehydrogenase	1.08	2.83E-03	aag0564
AAEL010017	cytochrome B5 (cytb5)	1.08	2.39E-08
AAEL027157	Uncharacterized protein	1.08	1.89E-07
AAEL011928	lipase maturation factor 2	1.08	3.13E-02
AAEL007637	AAA ATPase	1.07	2.39E-02
AAEL005605	adenylsulphate kinase	1.07	9.71E-06	aag00920, aag01120, aag00230, aag00450, aag01100
AAEL012952	Dopamine N-acetyltransferase	1.07	5.10E-06
AAEL011756	aldehyde dehydrogenase	1.07	3.68E-06	aag00620, aag00053, aag00280, aag00410, aag00640, aag01120, aag00071, aag00260, aag0300, aag00330, aag00340, aag00380, aag00062, aag01100, aag00561, aag00310, aag00010
AAEL006700	trypsin, putative	1.07	2.04E-02
AAEL021099	solute carrier organic anion transporter family member 74D-like	1.06	5.61E-03
AAEL023597	brachyurin	1.05	3.41E-02
AAEL014958	galactokinase	1.05	4.71E-04	aag00052, aag01100
AAEL019722	acyl-CoA synthetase family member 2, mitochondrial-like isoform X1	1.05	3.53E-08
AAEL002353	Serine/threonine-protein phosphatase 6 regulatory ankyrin repeat subunit B	1.05	1.99E-02
AAEL011741	GSTS1	1.05	3.68E-06
AAEL021728	probable alpha-aspartyl dipeptidase	1.04	7.84E-04
AAEL008632	ABC transporter	1.04	7.49E-04
AAEL008701	myoinositol oxygenase	1.04	4.44E-06	aag00053
AAEL008144	AMP dependent ligase	1.03	4.10E-02
AAEL009601	pyridoxine kinase	1.03	3.73E-07	aag00750, aag01100
AAEL003722	ribonuclease UK114, putative	1.02	8.21E-03
AAEL000126	molybdopterin cofactor synthesis protein a	1.02	1.32E-03	aag04122, aag00790, aag01100
AAEL019857	Uncharacterized protein	1.02	3.36E-05
AAEL026716	selenide, water dikinase 2	1.01	4.07E-05
AAEL007375	pyruvate dehydrogenase	1.01	1.67E-05
AAEL013389	coproporphyrinogen iii oxidase	1.01	5.41E-04	aag00860, aag01100
AAEL013798	CYP4H33	1.01	6.61E-07
AAEL011496	chitinase	1.00	3.14E-02
AAEL013812	location of vulva defective 1	1.00	4.51E-05

## Sheet: Downregulated
Gene_id	Annotation	log2FoldChange	padj	KEGG.ID
AAEL025999	40S ribosomal protein S17	-7.23	2.38E-84
AAEL008330	hexaprenyldihydroxybenzoate methyltransferase	-5.25	2.51E-32
AAEL022291	LncRNA	-4.84	1.57E-26
AAEL015140	protein NPC2 homolog	-3.27	1.34E-26
AAEL025170	S-adenosylmethionine decarboxylase proenzyme isoform X2	-3.24	3.70E-12
AAEL013004	Uncharacterized protein	-2.63	2.39E-06
AAEL010963	brain chitinase and chia	-2.60	9.66E-49
AAEL001163	Macroglobulin/complement	-2.55	7.35E-08
AAEL028017	LncRNA	-2.45	2.09E-07
AAEL027171	Uncharacterized protein	-2.44	3.35E-05
AAEL001478	bile acid beta-glucosidase, putative	-2.40	7.85E-11	aag01100, aag00511, aag01040
AAEL026761	Pseudogene	-2.32	9.13E-05
AAEL011559	metalloproteinase, putative	-2.24	1.48E-04
AAEL024532	toll-like receptor 6 isoform X2	-2.24	7.80E-18
AAEL028195	LncRNA	-2.19	2.75E-04
AAEL021447	galactosylgalactosylxylosylprotein 3-beta-glucuronosyltransferase S-like	-2.18	2.10E-05
AAEL006987	putative phosphatidate phosphatase isoform X1	-2.17	1.10E-05
AAEL027453	nucleoside diphosphate kinase	-2.12	5.09E-04
AAEL022772	LncRNA	-2.08	1.65E-04
AAEL022345	LncRNA	-2.05	1.23E-04
AAEL024653	Protein son of sevenless	-2.05	1.47E-05
AAEL009339	activin receptor type I, putative	-2.02	3.98E-05
AAEL002324	Vacuolar protein sorting-associated protein 28 homolog	-2.02	6.43E-05	aag04144
AAEL020314	NPC intracellular cholesterol transporter 2 homolog a	-2.01	1.72E-04
AAEL005073	myosin-2 heavy chain-like isoform X1	-2.00	2.13E-06
AAEL020573	Uncharacterized protein	-1.99	7.03E-05
AAEL022523	Uncharacterized protein	-1.99	1.41E-03
AAEL013897	n-acetylglucosaminyltransferase vi	-1.87	2.94E-07	aag01100, aag00510
AAEL004750	nonmuscle myosin heavy chain-A, putative	-1.86	1.83E-05
AAEL000729	RNA-binding protein Musashi homolog Rbp6 isoform X1	-1.84	7.56E-04	aag03015
AAEL026999	CLUMA_CG015354, isoform A	-1.84	1.35E-10
AAEL006522	Full=Protein turtle homolog B	-1.82	4.38E-03
AAEL004798	Mucin-like peritrophin	-1.77	6.28E-03
AAEL026339	LncRNA	-1.75	7.01E-03
AAEL022334	LncRNA	-1.72	4.20E-16
AAEL025610	Uncharacterized protein	-1.72	1.92E-04
AAEL012827	endoplasmin	-1.71	8.91E-17	aag04141
AAEL014228	Pickpocket	-1.70	4.64E-03
AAEL013349	lethal(2)essential for life protein, l2efl	-1.70	5.87E-03
AAEL010263	Uncharacterized protein	-1.69	3.04E-03
AAEL010326	Phosphotriesterase-related protein (EC 3.1.-.-)(Parathion hydrolase-related protein)	-1.69	8.99E-11
AAEL003201	CCEAE5C	-1.66	7.80E-18
AAEL028198	Carboxylic ester hydrolase (Fragment)	-1.66	7.80E-18
AAEL001005	calreticulin	-1.66	2.53E-17
AAEL026215	40S ribosomal protein S17	-1.63	1.71E-10
AAEL022617	LncRNA	-1.61	1.07E-02
AAEL023781	CREB-regulated transcription coactivator 1 isoform X1	-1.60	1.68E-02
AAEL017987	pollen-specific leucine-rich repeat extensin-like protein 3 isoform X3	-1.58	1.77E-02
AAEL027238	Atrial natriuretic peptide receptor 2	-1.57	7.71E-03
AAEL008390	guanylate cyclase	-1.56	1.44E-02
AAEL002102	ero1-like protein	-1.55	2.23E-05	aag04141
AAEL023525	probable serine/threonine-protein kinase kinX isoform X3	-1.52	1.87E-02
AAEL022695	Uncharacterized protein	-1.48	3.20E-02
AAEL021147	Preproallatostatin	-1.46	8.77E-05
AAEL005956	caspase (short)	-1.46	8.77E-07
AAEL008202	serine-type enodpeptidase,	-1.45	2.89E-10
AAEL007060	lipase	-1.45	1.70E-02
AAEL004505	serine collagenase 1 precursor, putative	-1.44	4.05E-02
AAEL006708	hedgehog	-1.42	1.76E-02	aag04340
AAEL001256	Uncharacterized protein	-1.41	1.30E-02
AAEL023629	rab GTPase-binding effector protein 1 isoform X2	-1.40	1.68E-02
AAEL026540	LncRNA	-1.40	4.70E-03
AAEL012837	Uncharacterized protein	-1.40	1.08E-04
AAEL023005	MMS19 nucleotide excision repair protein homolog isoform X1	-1.39	3.64E-02
AAEL004879	dolichol-phosphate mannosyltransferase subunit 3	-1.39	1.50E-03	aag01100, aag00510
AAEL023709	Uncharacterized protein	-1.39	1.50E-03
AAEL010337	CRAL/TRIO domain-containing protein	-1.38	2.43E-02
AAEL004410	protein phosphatase	-1.38	4.78E-02
AAEL005638	60S ribosomal protein L7	-1.37	7.67E-03	aag03010
AAEL007668	mitochondrial ribosomal protein, S29, putative	-1.37	2.54E-02
AAEL012344	lipase 1 precursor	-1.31	6.00E-05
AAEL018117	Uncharacterized protein	-1.31	1.64E-03
AAEL023112	Uncharacterized protein	-1.28	3.53E-08
AAEL010384	aldehyde oxidase	-1.28	2.96E-04	aag00983, aag01100, aag00232, aag04146, aag00230, aag01120
AAEL011564	choline-phosphate cytidylyltransferase a, b	-1.28	3.46E-04	aag01100
AAEL012557	serine collagenase 1 precursor, putative	-1.28	2.18E-02
AAEL005027	acidic ribosomal protein P1, putative	-1.28	1.91E-05
AAEL014339	Uncharacterized protein	-1.28	1.86E-02
AAEL006327	sulfotransferase (sult)	-1.27	1.36E-06
AAEL011708	heat shock protein	-1.27	6.24E-05	aag04141
AAEL010572	late endosomal/lysosomal MP1 interacting protein, putative	-1.26	1.73E-02
AAEL008600	zinc carboxypeptidase	-1.25	5.26E-07
AAEL018137	Uncharacterized protein	-1.24	1.23E-06
AAEL003921	ubiquitin, putative	-1.24	3.41E-02
AAEL011191	protein phosphatase 1 binding protein	-1.23	6.90E-04	aag04350
AAEL000811	GPCR Methuselah Family	-1.19	9.65E-03
AAEL021232	UDP-N-acetylglucosamine--dolichyl-phosphate N-acetylglucosaminephosphotransferase-like	-1.19	3.05E-02
AAEL022333	Uncharacterized protein	-1.17	1.03E-04
AAEL005425	cyclin-G-associated kinase-like	-1.16	2.43E-02
AAEL007052	lipase	-1.16	3.42E-06
AAEL017331	gamma glutamyl transpeptidase	-1.15	4.25E-02
AAEL008398	Leucine-rich repeat serine/threonine-protein kinase 1	-1.15	1.78E-02
AAEL023643	Plasma kallikrein	-1.14	6.68E-05
AAEL013441	Toll-like receptor	-1.14	4.39E-04
AAEL027611	Spectrin alpha chain, non-erythrocytic 1	-1.13	2.46E-06
AAEL009682	serine collagenase 1 precursor, putative	-1.13	2.09E-06
AAEL011099	molybdopterin-binding	-1.12	1.57E-03	aag01100, aag00740
AAEL011888	serine-type enodpeptidase,	-1.12	8.74E-07
AAEL000744	troponin C	-1.12	1.67E-04
AAEL005701	retinaldehyde binding protein	-1.11	8.00E-03
AAEL000807	tetratricopeptide repeat protein, putative	-1.10	3.49E-04	aag04141
AAEL013963	tumor necrosis factor induced protein	-1.10	2.93E-02
AAEL006171	n-myc downstream regulated	-1.03	1.52E-03
AAEL017263	hypoxia up-regulated protein 1	-1.03	6.24E-05
AAEL004523	protein transport protein Sec61 subunit alpha	-1.03	6.90E-04	aag04141, aag03060, aag04145
AAEL003203	fatty acid desaturase, putative	-1.01	3.92E-07	aag01040, aag01212
