# Supplementary material for: Characterization of the transcriptional cellular response in midgut tissue of temephos-resistant Aedes aegypti larvae
Source: Parasit Vectors. 2025 May 14;18:174. doi: 10.1186/s13071-025-06675-5 (PMC12076995; doi:10.1186/s13071-025-06675-5)
Supplement: Supplementary file 1 — Supplementary Material 1 [file 13071_2025_6675_MOESM1_ESM.zip › Supplementary table 5 V9.xlsx]

## Sheet: Metadata String
Supplementary table 5. Node attributes in the STRING interaction network and summary of interaction maps
General attributes of the STRING
Summary of interaction maps

## Sheet: General attributes
Gene ID	Annotation	log2FoldChange	padj	__mclCluster	Stress	TopologicalCoefficient	name_mclcluster
AAEL000744	troponin C	-1.11609	0.000166931	1	0	0	1 - Vacuolar protein uncharacterized
AAEL008398	Leucine-rich repeat serine/threonine-protein kinase 1	-1.14576	0.0178324	1	3632	0.123457
AAEL000807	tetratricopeptide repeat protein putative	-1.10159	0.000349437	1	10	0.566667
AAEL017263	hypoxia up-regulated protein 1	-1.03032	6.24005e-05	1	2400	0.20202
AAEL012827	endoplasmin	-1.71328	8.91056e-17	1	434	0.314815
AAEL011708	heat shock protein	-1.26598	6.24005e-05	1	1564	0.242647
AAEL002102	ero1-like protein	-1.54545	2.23058e-05	1	12	0.538462
AAEL001005	calreticulin	-1.6553	2.52984e-17	1	24	0.514286
AAEL004523	protein transport protein Sec61 subunit alpha	-1.02609	0.000689844	1	368	0.362745
AAEL001256	Uncharacterized protein	-1.41279	0.0129685	1	188	0.5
AAEL004884	hemomucin	1.36895	2.63e-06	1	14	0.444444
AAEL001478	bile acid beta-glucosidase putative	-2.4034	7.84661e-11	1	1416	0.285714
AAEL005706	triacylglycerol lipase	1.52052	8.59e-06	1	268	525
AAEL005425	cyclin-G-associated kinase-like	-1.16113	0.0242868	1	1852	0.178125
AAEL004575	beta-galactosidase	1.79631	9.51e-05	1	0	0
AAEL002324	Vacuolar protein sorting-associated protein 28 homolog	-2.01964	6.42583e-05	1	0	0
AAEL003921	ubiquitin putative	-1.23878	0.0341183	1	2102	0.225694
AAEL002353	Serine/threonine-protein phosphatase 6 regulatory ankyrin repeat subunit B	1.04799	0.0199	1	0	0.666667
AAEL007375	pyruvate dehydrogenase	1.00982	1.67e-05	1	7930	0.190341
AAEL005638	60S ribosomal protein L7	-1.37367	0.00767015	1	62	0.357143
AAEL005027	acidic ribosomal protein P1 putative	-1.27553	1.90602e-05	1	0	0.545455
AAEL004175	40S ribosomal protein S17	1.39902	3.53e-08	1	416	425
AAEL014339	Uncharacterized protein	-1.2755	0.0185611	1	0	0
AAEL004410	protein phosphatase	-1.37615	0.0477922	1	0	0.666667
AAEL010326	Phosphotriesterase-related protein	-1.68714	8.98544e-11	1	0	0.666667
AAEL012206	microtubule-associated protein tau	1.2359	1.84e-05	1	0	0
AAEL006522	Full=Protein turtle homolog B	-1.81857	0.00438156	1	0	0
AAEL007349	lipopolysaccharide-induced tumor necrosis factor-alpha factor homolog isoform X1	1.201	0.00312	1	0	0
AAEL008313	Uncharacterized protein	1.68662	2.71e-09	1	0	0
AAEL010572	late endosomal_lysosomal MP1 interacting protein putative	-1.25885	0.0173056	1	0	0
AAEL000811	GPCR Methuselah Family	-1.19459	0.00965471	1	0	0
AAEL005956	caspase_short	-1.4571	8.77102e-07	1	0	0
AAEL013349	lethal_2_essential for life protein l2efl	-1.69525	0.00587049	1	0	0
AAEL009051	Thioredoxin Peroxidase.	1.38547	6.68e-05	2	1486	0.333333	2- thioredoxin peroxidase gsts 1
AAEL006989	CYP6AG7	3.24081	1.19e-44	2	0	0
AAEL014893	CYP6BB2	1.88171	0.00065	2	0	0
AAEL007951	GSTE2	1.74861	0.00726	2	256	0.6
AAEL007947	GSTE3	1.15843	0.000223	2	0	0.678571
AAEL011741	GSTS1	1.04699	3.68e-06	2	0	0.678571
AAEL007962	GSTE4	1.293	1.82e-07	2	0	0.678571
AAEL003722	ribonuclease UK114 putative	1.01902	0.00821	3	4	0.9	3- ribonuclease uk114 aminobutyrate
AAEL011756	aldehyde dehydrogenase	1.06925	3.68e-06	3	1326	0.314286
AAEL009948	aldehyde dehydrogenase	1.09417	2.06e-06	3	1682	0.261905
AAEL004676	(s-2-hydroxy-acid oxidase	1.32092	7.26e-05	3	2096	0.466667
AAEL005127	ribonuclease UK114 putative	1.11903	0.0466	3	4	0.9
AAEL007669	oxidoreductase	1.28728	0.0316	3	0	0
AAEL014886	4-aminobutyrate aminotransferase	1.42919	1.22e-08	3	4	0.9
AAEL006708	hedgehog	-1.41987	0.0175792	4	0	0	4- 5 aminolevulinic acid
AAEL013389	coproporphyrinogen iii oxidase	1.0084	0.000541	4	1042	0.21978
AAEL007741	sterol desaturase	1.87597	4.61e-08	4	0	0.7
AAEL007787	5-aminolevulinic acid synthase	1.41011	1.26e-10	4	0	0
AAEL009601	pyridoxine kinase	1.02582	3.73e-07	4	0	0
AAEL003203	fatty acid desaturase putative	-1.01321	3.92446e-07	5	0	625	5- palmitoyl thioesterase fatty
AAEL015038	palmitoyl-protein thioesterase	1.30656	0.000645	5	906	0.407407
AAEL008841	acyl-CoA oxidase	1.11583	2.68e-07	5	3458	0.204082
AAEL012704	AChain A, Crystal Structure Of Sterol Carrier Protein-2 Like-3 (Scp2- L3) From Aedes aegypti	1.79483	1.28e-08	5	0	0
AAEL010926	Uncharacterized protein	1.18481	0.0023	5	0	0
AAEL001816	glucosyl_glucuronosyl transferases	2.06909	2.92e-13	6	0	0	6- glucuronosyl transferases glucosyl
AAEL008701	myoinositol oxygenase	1.03599	4.44e-06	6	12	0
AAEL003091	glucosyl_glucuronosyl transferases	1.19078	0.000804	6	0	0
AAEL008560	glucosyl_glucuronosyl transferases	2.38112	1.8e-28	6	0	0
AAEL014371	glucosyl_glucuronosyl transferases	2.246	1.28e-15	6	0	0
AAEL006990	putative phosphatidate phosphatase isoform X1	2.03015	1.23e-19	7	902	0.366667	7- cceae5c lipase uncharacterized
AAEL006987	putative phosphatidate phosphatase isoform X1	-2.17013	1.09714e-05	7	902	0.366667
AAEL003201	CCEAE5C	-1.66446	7.79937e-18	7	0	0.866667
AAEL007052	lipase	-1.15954	3.42287e-06	7	0	0.866667
AAEL014411	CYP304B3	2.63568	8.99e-11	8	10	0.333333	8- cyp6m6_cyp6Z9_cyp304b3
AAEL009128	CYP6M6	1.40423	0.00556	8	0	0
AAEL009129	CYP6Z9	1.38871	8.89e-11	8	0	0
AAEL007668	mitochondrial ribosomal protein S29 putative	-1.37066	0.0253889	9	610	0.333333	9- amp dependent coa
AAEL014662	AMP dependent coa ligase	1.12987	0.00187	9	0	0
AAEL011677	AMP dependent coa ligase	1.49869	0.0196	9	0	0
AAEL008330	hexaprenyldihydroxybenzoate methyltransferase	-5.25146	2.50584e-32	10	3696	0.197279	10- adenylsulphate kinase hexaprenyldihydroxybenzoate
AAEL005605	adenylsulphate kinase	1.0718	9.71e-06	10	0	0.714286
AAEL011099	molybdopterin-binding	-1.11967	0.00156886	10	8	0.533333
AAEL012783	protease m1 zinc metalloprotease	1.74589	1.81e-17	11	1056	0.5	11- serine collagenase 1
AAEL004505	serine collagenase 1 precursor putative	-1.4399	0.0404777	11	802	0.333333
AAEL005821	alanyl aminopeptidase	1.10795	3.2e-06	11	0	0
AAEL003213	guanine deaminase	1.16698	0.0201	12	0	1	12- aldehyde oxidase uncharacterized
AAEL010382	aldehyde oxidase	1.20556	1.23e-06	12	0	1
AAEL010384	aldehyde oxidase	-1.27846	0.000296189	12	0	1
AAEL001960	Cytochrome P450	1.78341	2.12e-15	13	2	0	13- cytochrome p450 cyp6ag3
AAEL017297	CYP6M9	1.0858	0.000145	13	0	0
AAEL007024	CYP6AG3	2.87031	4.3e-34	13	0	0
AAEL012929	Protein real-time	1.50641	0.00364	14	206	0.5	14- choline phosphate cytidylyltransferase
AAEL011564	choline-phosphate cytidylyltransferase a b	-1.27827	0.000346117	14	0	0
AAEL011850	CYP315A1	2.275	3.09e-12	15	6	0.5	15- cyp6ag4_cyp315a1
AAEL021861	CYP6AG4	2.41106	3.5e-13	15	0	0
AAEL012774	protease m1 zinc metalloprotease	1.41317	6.92e-16	16	270	0.5	16- alkaline phosphatase protease
AAEL015070	alkaline phosphatase	1.74101	1.63e-07	16	0	0
AAEL008960	Regulator of telomere elongation helicase 1 homolog_EC 3.6.4.12	1.21439	0.0252	17	0	0	17- regulator telomere elongation
AAEL013004	Uncharacterized protein	-2.63	2.39316e-06	17	0	0
AAEL003873	Glycerol-3-phosphate dehydrogenase	1.08183	0.00283	18	4348	0.222222	18- glycerol 3 phosphate
AAEL007637	AAA ATPase	1.07264	0.0239	18	0	0
AAEL002138	triacylglycerol lipase putative	2.60494	2.29e-07	19	0	0	19- amp dependent ligase
AAEL002658	AMP dependent ligase	1.57207	0.000993	19	0	0
AAEL002107	sulfide quinone reductase	1.43499	1.79e-08	20	0	0	20- xaa pro aminopeptidase
AAEL009764	xaa-pro aminopeptidase	1.47521	1.23e-06	20	0	0
AAEL000126	molybdopterin cofactor synthesis protein a	1.01783	0.00132	21	218	0.5	21- molybdopterin cofactor synthesis
AAEL008390	guanylate cyclase	-1.55555	0.0144292	21	224	0.5
AAEL000044	ornithine decarboxylase	1.3125	1.32e-05	22	0	0	22- carbamoyl phosphate synthase
AAEL009475	carbamoyl-phosphate synthase large chain	1.15459	0.00101	22	0	0

## Sheet: Summary of interaction maps
	Interaction map
	AAEL012929 (interacts with) AAEL011564
	AAEL007962 (interacts with) AAEL007951
	AAEL007962 (interacts with) AAEL007947
	AAEL007962 (interacts with) AAEL009051
	AAEL007962 (interacts with) AAEL011741
	AAEL011741 (interacts with) AAEL009051
	AAEL011741 (interacts with) AAEL007947
	AAEL011741 (interacts with) AAEL007951
	AAEL007947 (interacts with) AAEL007951
	AAEL007947 (interacts with) AAEL009051
	AAEL007951 (interacts with) AAEL009051
	AAEL007951 (interacts with) AAEL014893
	AAEL006989 (interacts with) AAEL009051
	AAEL021861 (interacts with) AAEL011850
	AAEL009129 (interacts with) AAEL014411
	AAEL009128 (interacts with) AAEL014411
	AAEL011850 (interacts with) AAEL014411
	AAEL015070 (interacts with) AAEL012774
	AAEL013349 (interacts with) AAEL011708
	AAEL014886 (interacts with) AAEL011756
	AAEL014886 (interacts with) AAEL009948
	AAEL009601 (interacts with) AAEL013389
	AAEL013004 (interacts with) AAEL008960
	AAEL010926 (interacts with) AAEL008841
	AAEL012704 (interacts with) AAEL008841
	AAEL014371 (interacts with) AAEL008701
	AAEL008560 (interacts with) AAEL008701
	AAEL005956 (interacts with) AAEL008398
	AAEL000811 (interacts with) AAEL008398
	AAEL010572 (interacts with) AAEL008398
	AAEL008313 (interacts with) AAEL008398
	AAEL007787 (interacts with) AAEL013389
	AAEL007741 (interacts with) AAEL008330
	AAEL007741 (interacts with) AAEL013389
	AAEL007669 (interacts with) AAEL009948
	AAEL011677 (interacts with) AAEL007668
	AAEL014662 (interacts with) AAEL007668
	AAEL007668 (interacts with) AAEL015038
	AAEL009051 (interacts with) AAEL007375
	AAEL007349 (interacts with) AAEL008398
	AAEL013389 (interacts with) AAEL008330
	AAEL013389 (interacts with) AAEL011099
	AAEL013389 (interacts with) AAEL007375
	AAEL013389 (interacts with) AAEL006708
	AAEL006522 (interacts with) AAEL008398
	AAEL011099 (interacts with) AAEL005605
	AAEL011099 (interacts with) AAEL008330
	AAEL005605 (interacts with) AAEL008330
	AAEL012206 (interacts with) AAEL005425
	AAEL010326 (interacts with) AAEL005425
	AAEL010326 (interacts with) AAEL008398
	AAEL005127 (interacts with) AAEL009948
	AAEL005127 (interacts with) AAEL011756
	AAEL005821 (interacts with) AAEL004505
	AAEL012774 (interacts with) AAEL004505
	AAEL004505 (interacts with) AAEL012783
	AAEL004410 (interacts with) AAEL005425
	AAEL004410 (interacts with) AAEL008398
	AAEL014339 (interacts with) AAEL004175
	AAEL004175 (interacts with) AAEL003921
	AAEL004175 (interacts with) AAEL005027
	AAEL004175 (interacts with) AAEL005638
	AAEL005027 (interacts with) AAEL003921
	AAEL005027 (interacts with) AAEL005638
	AAEL005638 (interacts with) AAEL004523
	AAEL005638 (interacts with) AAEL003921
	AAEL005638 (interacts with) AAEL004884
	AAEL004676 (interacts with) AAEL003873
	AAEL004676 (interacts with) AAEL009948
	AAEL004676 (interacts with) AAEL011756
	AAEL007375 (interacts with) AAEL003873
	AAEL007375 (interacts with) AAEL008330
	AAEL007375 (interacts with) AAEL008398
	AAEL007375 (interacts with) AAEL011708
	AAEL007375 (interacts with) AAEL012827
	AAEL007375 (interacts with) AAEL017263
	AAEL007637 (interacts with) AAEL003873
	AAEL012783 (interacts with) AAEL003873
	AAEL003873 (interacts with) AAEL006987
	AAEL003873 (interacts with) AAEL006990
	AAEL009948 (interacts with) AAEL008841
	AAEL009948 (interacts with) AAEL003722
	AAEL011756 (interacts with) AAEL008841
	AAEL011756 (interacts with) AAEL003722
	AAEL010384 (interacts with) AAEL003213
	AAEL010384 (interacts with) AAEL010382
	AAEL010382 (interacts with) AAEL003213
	AAEL008841 (interacts with) AAEL003203
	AAEL008841 (interacts with) AAEL008330
	AAEL008841 (interacts with) AAEL015038
	AAEL015038 (interacts with) AAEL003203
	AAEL007052 (interacts with) AAEL003201
	AAEL007052 (interacts with) AAEL006987
	AAEL007052 (interacts with) AAEL006990
	AAEL003201 (interacts with) AAEL006987
	AAEL003201 (interacts with) AAEL006990
	AAEL003091 (interacts with) AAEL008701
	AAEL002353 (interacts with) AAEL005425
	AAEL002353 (interacts with) AAEL008398
	AAEL003921 (interacts with) AAEL004523
	AAEL003921 (interacts with) AAEL005425
	AAEL003921 (interacts with) AAEL008398
	AAEL003921 (interacts with) AAEL011708
	AAEL003921 (interacts with) AAEL002324
	AAEL003921 (interacts with) AAEL017263
	AAEL002658 (interacts with) AAEL002138
	AAEL009764 (interacts with) AAEL002107
	AAEL007024 (interacts with) AAEL001960
	AAEL017297 (interacts with) AAEL001960
	AAEL008701 (interacts with) AAEL001816
	AAEL004575 (interacts with) AAEL001478
	AAEL005425 (interacts with) AAEL001478
	AAEL005425 (interacts with) AAEL008390
	AAEL005425 (interacts with) AAEL008398
	AAEL005425 (interacts with) AAEL011708
	AAEL005425 (interacts with) AAEL017263
	AAEL005706 (interacts with) AAEL001478
	AAEL005706 (interacts with) AAEL008398
	AAEL006987 (interacts with) AAEL001478
	AAEL006987 (interacts with) AAEL006990
	AAEL006990 (interacts with) AAEL001478
	AAEL004884 (interacts with) AAEL004523
	AAEL004884 (interacts with) AAEL001256
	AAEL001256 (interacts with) AAEL008398
	AAEL004523 (interacts with) AAEL002102
	AAEL004523 (interacts with) AAEL001005
	AAEL004523 (interacts with) AAEL017263
	AAEL001005 (interacts with) AAEL000807
	AAEL001005 (interacts with) AAEL011708
	AAEL001005 (interacts with) AAEL012827
	AAEL001005 (interacts with) AAEL017263
	AAEL002102 (interacts with) AAEL000807
	AAEL002102 (interacts with) AAEL012827
	AAEL002102 (interacts with) AAEL017263
	AAEL011708 (interacts with) AAEL008398
	AAEL011708 (interacts with) AAEL000807
	AAEL011708 (interacts with) AAEL017263
	AAEL012827 (interacts with) AAEL000807
	AAEL012827 (interacts with) AAEL008398
	AAEL012827 (interacts with) AAEL017263
	AAEL017263 (interacts with) AAEL008398
	AAEL017263 (interacts with) AAEL000807
	AAEL017263 (interacts with) AAEL012929
	AAEL008398 (interacts with) AAEL000744
	AAEL008330 (interacts with) AAEL000126
	AAEL008390 (interacts with) AAEL000126
	AAEL009475 (interacts with) AAEL000044
